# Supplementary material for: Embracing AI in academia: A mixed methods study of nursing students’ and educators’ perspectives on using ChatGPT
Source: PLoS One. 2025 Jul 17;20(7):e0327981. doi: 10.1371/journal.pone.0327981 (PMC12270142; doi:10.1371/journal.pone.0327981)
Supplement: S2 File — (XLSX) [file pone.0327981.s002.xlsx]

## Sheet: Sheet1
AGE	Year of Study:	Previous Experience with Chat GPT as AI Tools: الخبرة السابقة في استخدام التطبيق كأداه من ادوات الذكاء الاصطناعي	Area of Chat GPT uses (if any): (مجالات استخدام التطبيق (ان وجد	Primary Reasons for Using ChatGPT in Nursing Studies: As a student, what are the primary reasons for using ChatGPT in your nursing studies? (Select all that apply)	• Other (please specify): [Open-ended]	I am aware of what Chat GPT is. ChatGPT أنا على دراية بما هو	I understand how Chat GPT works. Chat GPT. أفهم كيفية عمل	I know the potential applications of Chat GPT in academic research. أعرف التطبيقات المحتملة لـلتطبيق في البحث الأكاديمي	I am familiar with the strengths and weaknesses of Chat GPT. ChatGPT أنا على دراية بنقاط القوة والضعف في	I have attended a workshop or training session on Chat GPT. Chat GPT لقد حضرت ورشة عمل أو دورة تدريبية حول	I have read articles or papers about Chat GPT. Chat GPT لقد قرأت مقالات أو أبحاثًا حول	I can explain the basic functioning of Chat GPT to others. 7. يمكنني شرح الوظيفة الأساسية لـلتطبيق للآخرين.	I am aware of how to access and use Chat GPT. أنا على دراية بكيفية الوصول إلى التطبيق واستخدامه	I understand the ethical considerations of using ChatGPT. Chat GPT أفهم الجوانب الأخلاقية لاستخدام	I keep myself updated about the latest developments in AI tools like ChatGPT. ChatGPT أبقي نفسي على اطلاع دائم بآخر التطورات في أدوات الذكاء الاصطناعي مثل	ChatGPT provides reliable information. يوفر التطبيق معلومات موثوقة	ChatGPT can enhance the quality of academic research. يمكن لـلتطبيق تحسين جودة البحث الأكاديمي	ChatGPT is a valuable tool for literature review. ChatGPT أداة قيمة لمراجعة الأدبيات	ChatGPT can assist in data analysis. يمكن لـلتطبيق المساعدة في تحليل البيانات.	ChatGPT helps in generating new research ideas. يساعد التطبيق في ابتكار أفكار بحثية جديدة	ChatGPT improves the efficiency of the research process. التطبيق يعمل علي تحسين كفاءة عملية البحث	ChatGPT can facilitate better academic writing. يمكن للتطبيق تسهيل الكتابة الأكاديمية بشكل أفضل	ChatGPT can support collaborative research efforts. 8. يمكن للتطبيق دعم جهود البحث التعاوني.	.ChatGPT can be integrated into teaching methods effectively. يمكن دمج التطبيق في طرق التدريس بشكل فعال	ChatGPT is beneficial for student learning and comprehension. التطبيق مفيد لتعلم الطلاب واستيعابهم	I am enthusiastic about using ChatGPT for research. أنا متحمس لاستخدام التطبيق للبحث	I feel confident in my ability to use ChatGPT . ChatGPT أشعر بالثقة في قدرتي على استخدام	I am willing to recommend ChatGPT to my peers. أنا على استعداد للتوصية بـالتطبيق لزملائي	I enjoy using ChatGPT for academic tasks. أنا أستمتع باستخدام التطبيق للمهام الأكاديمية	I am open to integrating ChatGPT into my daily academic routine. أنا متفتح لدمج التطبيق في روتيني الأكاديمي اليومي	I believe ChatGPT can make my work easier. أعتقد أن التطبيق يمكن أن يجعل عملي أسهل	I feel that ChatGPT can enhance my academic performance. أشعر أن التطبيق يمكنه تحسين أدائي الأكاديمي	I am comfortable with the idea of relying on ChatGPT for research. أنا مرتاح لفكرة الاعتماد على التطبيق للبحث	I find using ChatGPT to be an enjoyable experience. أجد أن استخدام التطبيق هو تجربة ممتعة	I think that ChatGPT can revolutionize academic research. أعتقد أن التطبيق يمكنه إحداث ثورة في البحث الأكاديمي	I am concerned about the accuracy of ChatGPT's responses. ChatGPT أنا قلق بشأن دقة إستجابات	I worry about the ethical implications of using AI in research. أشعر بالقلق بشأن الآثار الأخلاقية لاستخدام الذكاء الاصطناعي في الأبحاث.	I am concerned about the potential biases in ChatGPT’s responses. ChatGPT أنا قلق بشأن التحيزات المحتملة في ردود	I believe using ChatGPT may lead to plagiarism issues. أعتقد أن استخدام التطبيق قد يؤدي إلى مشكلات الانتحال	I am worried about the privacy and security of data used with ChatGPT. ChatGPT أنا قلق بشأن خصوصية وأمان البيانات المستخدمة مع	I think ChatGPT might reduce critical thinking skills. أعتقد أن التطبيق قد يقلل من مهارات التفكير الناقد	I am concerned about the dependency on AI tools in academia. أشعر بالقلق إزاء الاعتماد على أدوات الذكاء الاصطناعي في المجال الأكاديمي	I feel there should be more guidelines on the ethical use of ChatGPT. ChatGPT أشعر أنه يجب أن يكون هناك المزيد من الإرشادات حول الاستخدام الأخلاقي لـ	I am worried about the long-term impact of ChatGPT on academic research. أنا قلق بشأن تأثير التطبيق على البحث الأكاديمي على المدى الطويل.	I believe there needs to be more transparency in how ChatGPT works. ChatGPT أعتقد أنه يجب أن يكون هناك المزيد من الشفافية في كيفية عمل	Column1	Column2	Column3	Column4
21	• Fourth Year	• Moderate (used several times)	Research	• Assignment preparation;• Translation;• Research assistance;• Writing research papers;		Neutral (3)	Neutral (3)	Neutral (3)	Neutral (3)	Strongly Disagree (1)	Disagree (2)	Disagree (2)	Neutral (3)	Disagree (2)	Disagree (2)	Neutral (3)	Agree (4)	Neutral (3)	Agree (4)	Agree (4)	Agree (4)	Agree (4)	Neutral (3)	Agree (4)	Agree (4)	Agree (4)	Neutral (3)	Agree (4)	Neutral (3)	Agree (4)	Agree (4)	Agree (4)	Disagree (2)	Neutral (3)	Strongly agree (5)	Agree (4)	Agree (4)	Agree (4)	Strongly agree (5)	Strongly agree (5)	Strongly agree (5)	Agree (4)	Strongly agree (5)	Neutral (3)	Neutral (3)
21	• Fourth Year	• Moderate (used several times)	Research	• Presentation preparation;• Translation;• Assignment preparation;		Neutral (3)	Agree (4)	Agree (4)	Neutral (3)	Neutral (3)	Neutral (3)	Neutral (3)	Agree (4)	Agree (4)	Agree (4)	Agree (4)	Agree (4)	Agree (4)	Agree (4)	Agree (4)	Neutral (3)	Neutral (3)	Agree (4)	Agree (4)	Neutral (3)	Agree (4)	Neutral (3)	Agree (4)	Neutral (3)	Agree (4)	Agree (4)	Neutral (3)	Agree (4)	Agree (4)	Neutral (3)	Agree (4)	Neutral (3)	Neutral (3)	Neutral (3)	Neutral (3)	Neutral (3)	Neutral (3)	Agree (4)	Agree (4)	Agree (4)
21	• Fourth Year	• Moderate (used several times)	Assignment and plagiarism checker	• Assignment preparation;• Research assistance;		Neutral (3)	Neutral (3)	Disagree (2)	Neutral (3)	Neutral (3)	Neutral (3)	Disagree (2)	Neutral (3)	Disagree (2)	Disagree (2)	Neutral (3)	Neutral (3)	Disagree (2)	Strongly Disagree (1)	Disagree (2)	Neutral (3)	Neutral (3)	Neutral (3)	Neutral (3)	Disagree (2)	Agree (4)	Neutral (3)	Neutral (3)	Agree (4)	Neutral (3)	Neutral (3)	Neutral (3)	Disagree (2)	Neutral (3)	Agree (4)	Agree (4)	Agree (4)	Agree (4)	Strongly agree (5)	Agree (4)	Strongly agree (5)	Agree (4)	Agree (4)	Agree (4)	Strongly agree (5)
21	• Fourth Year	• None	.	• Writing research papers;• Research assistance;• Test questions familiarization;• Translation;• Presentation preparation;• Assignment preparation;• Study assistance;		Strongly Disagree (1)	Strongly Disagree (1)	Strongly Disagree (1)	Strongly Disagree (1)	Strongly Disagree (1)	Disagree (2)	Strongly Disagree (1)	Strongly Disagree (1)	Neutral (3)	Disagree (2)	Disagree (2)	Agree (4)	Neutral (3)	Neutral (3)	Agree (4)	Neutral (3)	Agree (4)	Neutral (3)	Neutral (3)	Neutral (3)	Strongly agree (5)	Strongly Disagree (1)	Disagree (2)	Strongly Disagree (1)	Disagree (2)	Neutral (3)	Neutral (3)	Neutral (3)	Neutral (3)	Neutral (3)	Neutral (3)	Neutral (3)	Agree (4)	Neutral (3)	Strongly agree (5)	Strongly agree (5)	Strongly agree (5)	Strongly agree (5)	Neutral (3)	Strongly agree (5)
21	• Fourth Year	• None	.	• Study assistance;	.	Strongly Disagree (1)	Strongly Disagree (1)	Strongly Disagree (1)	Strongly Disagree (1)	Strongly Disagree (1)	Strongly Disagree (1)	Strongly Disagree (1)	Strongly Disagree (1)	Strongly Disagree (1)	Strongly Disagree (1)	Strongly Disagree (1)	Strongly Disagree (1)	Strongly Disagree (1)	Strongly Disagree (1)	Strongly Disagree (1)	Strongly Disagree (1)	Strongly Disagree (1)	Strongly Disagree (1)	Strongly Disagree (1)	Strongly Disagree (1)	Strongly Disagree (1)	Strongly Disagree (1)	Strongly Disagree (1)	Strongly Disagree (1)	Strongly Disagree (1)	Strongly Disagree (1)	Strongly Disagree (1)	Strongly Disagree (1)	Strongly Disagree (1)	Strongly Disagree (1)	Strongly Disagree (1)	Strongly Disagree (1)	Strongly Disagree (1)	Strongly Disagree (1)	Strongly Disagree (1)	Strongly Disagree (1)	Strongly Disagree (1)	Strongly Disagree (1)	Strongly Disagree (1)	Strongly Disagree (1)
21	• Fourth Year	• Minimal (used once or twice)		• Study assistance;• Assignment preparation;• Translation;• Research assistance;• Writing research papers;	-	Disagree (2)	Disagree (2)	Disagree (2)	Disagree (2)	Disagree (2)	Disagree (2)	Disagree (2)	Disagree (2)	Disagree (2)	Disagree (2)	Disagree (2)	Disagree (2)	Disagree (2)	Disagree (2)	Disagree (2)	Disagree (2)	Disagree (2)	Disagree (2)	Disagree (2)	Disagree (2)	Disagree (2)	Disagree (2)	Disagree (2)	Disagree (2)	Neutral (3)	Neutral (3)	Neutral (3)	Neutral (3)	Neutral (3)	Neutral (3)	Neutral (3)	Neutral (3)	Neutral (3)	Neutral (3)	Neutral (3)	Neutral (3)	Neutral (3)	Neutral (3)	Neutral (3)	Neutral (3)
21	• Fourth Year	• Minimal (used once or twice)		• Presentation preparation;• Research assistance;• Writing research papers;		Neutral (3)	Agree (4)	Neutral (3)	Neutral (3)	Disagree (2)	Neutral (3)	Disagree (2)	Neutral (3)	Agree (4)	Agree (4)	Strongly Disagree (1)	Agree (4)	Agree (4)	Neutral (3)	Agree (4)	Neutral (3)	Neutral (3)	Neutral (3)	Agree (4)	Agree (4)	Agree (4)	Neutral (3)	Neutral (3)	Agree (4)	Neutral (3)	Neutral (3)	Neutral (3)	Agree (4)	Agree (4)	Agree (4)	Neutral (3)	Disagree (2)	Neutral (3)	Neutral (3)	Neutral (3)	Neutral (3)	Agree (4)	Agree (4)	Agree (4)	Agree (4)
21	• Fourth Year	• Moderate (used several times)	General information	• Translation;• Study assistance;		Neutral (3)	Disagree (2)	Agree (4)	Disagree (2)	Neutral (3)	Neutral (3)	Neutral (3)	Agree (4)	Neutral (3)	Agree (4)	Neutral (3)	Agree (4)	Neutral (3)	Agree (4)	Agree (4)	Agree (4)	Disagree (2)	Neutral (3)	Agree (4)	Disagree (2)	Neutral (3)	Neutral (3)	Disagree (2)	Disagree (2)	Neutral (3)	Neutral (3)	Disagree (2)	Neutral (3)	Neutral (3)	Neutral (3)	Agree (4)	Neutral (3)	Disagree (2)	Disagree (2)	Disagree (2)	Disagree (2)	Neutral (3)	Neutral (3)	Neutral (3)	Neutral (3)
21	• Fourth Year	• None		• Other (please specify): [Open-ended];		Disagree (2)	Disagree (2)	Disagree (2)	Strongly Disagree (1)	Strongly Disagree (1)	Strongly Disagree (1)	Strongly Disagree (1)	Disagree (2)	Disagree (2)	Strongly Disagree (1)	Disagree (2)	Disagree (2)	Disagree (2)	Disagree (2)	Disagree (2)	Disagree (2)	Disagree (2)	Disagree (2)	Disagree (2)	Disagree (2)	Disagree (2)	Disagree (2)	Disagree (2)	Disagree (2)	Disagree (2)	Disagree (2)	Disagree (2)	Disagree (2)	Disagree (2)	Disagree (2)	Agree (4)	Agree (4)	Agree (4)	Agree (4)	Agree (4)	Agree (4)	Agree (4)	Agree (4)	Agree (4)	Agree (4)
21	• Fourth Year	• Moderate (used several times)	Research	• Assignment preparation;• Translation;• Research assistance;• Writing research papers;		Neutral (3)	Neutral (3)	Neutral (3)	Neutral (3)	Strongly Disagree (1)	Disagree (2)	Disagree (2)	Neutral (3)	Disagree (2)	Disagree (2)	Neutral (3)	Agree (4)	Neutral (3)	Agree (4)	Agree (4)	Agree (4)	Agree (4)	Neutral (3)	Agree (4)	Agree (4)	Agree (4)	Neutral (3)	Agree (4)	Neutral (3)	Agree (4)	Agree (4)	Agree (4)	Disagree (2)	Neutral (3)	Strongly agree (5)	Agree (4)	Agree (4)	Agree (4)	Strongly agree (5)	Strongly agree (5)	Strongly agree (5)	Agree (4)	Strongly agree (5)	Neutral (3)	Neutral (3)
21	• Fourth Year	• Moderate (used several times)	Research	• Presentation preparation;• Translation;• Assignment preparation;		Neutral (3)	Agree (4)	Agree (4)	Neutral (3)	Neutral (3)	Neutral (3)	Neutral (3)	Agree (4)	Agree (4)	Agree (4)	Agree (4)	Agree (4)	Agree (4)	Agree (4)	Agree (4)	Neutral (3)	Neutral (3)	Agree (4)	Agree (4)	Neutral (3)	Agree (4)	Neutral (3)	Agree (4)	Neutral (3)	Agree (4)	Agree (4)	Neutral (3)	Agree (4)	Agree (4)	Neutral (3)	Agree (4)	Neutral (3)	Neutral (3)	Neutral (3)	Neutral (3)	Neutral (3)	Neutral (3)	Agree (4)	Agree (4)	Agree (4)
21	• Fourth Year	• Moderate (used several times)	Assignment and plagiarism checker	• Assignment preparation;• Research assistance;		Neutral (3)	Neutral (3)	Disagree (2)	Neutral (3)	Neutral (3)	Neutral (3)	Disagree (2)	Neutral (3)	Disagree (2)	Disagree (2)	Neutral (3)	Neutral (3)	Disagree (2)	Strongly Disagree (1)	Disagree (2)	Neutral (3)	Neutral (3)	Neutral (3)	Neutral (3)	Disagree (2)	Agree (4)	Neutral (3)	Neutral (3)	Agree (4)	Neutral (3)	Neutral (3)	Neutral (3)	Disagree (2)	Neutral (3)	Agree (4)	Agree (4)	Agree (4)	Agree (4)	Strongly agree (5)	Agree (4)	Strongly agree (5)	Agree (4)	Agree (4)	Agree (4)	Strongly agree (5)
21	• Fourth Year	• None	.	• Writing research papers;• Research assistance;• Test questions familiarization;• Translation;• Presentation preparation;• Assignment preparation;• Study assistance;		Strongly Disagree (1)	Strongly Disagree (1)	Strongly Disagree (1)	Strongly Disagree (1)	Strongly Disagree (1)	Disagree (2)	Strongly Disagree (1)	Strongly Disagree (1)	Neutral (3)	Disagree (2)	Disagree (2)	Agree (4)	Neutral (3)	Neutral (3)	Agree (4)	Neutral (3)	Agree (4)	Neutral (3)	Neutral (3)	Neutral (3)	Strongly agree (5)	Strongly Disagree (1)	Disagree (2)	Strongly Disagree (1)	Disagree (2)	Neutral (3)	Neutral (3)	Neutral (3)	Neutral (3)	Neutral (3)	Neutral (3)	Neutral (3)	Agree (4)	Neutral (3)	Strongly agree (5)	Strongly agree (5)	Strongly agree (5)	Strongly agree (5)	Neutral (3)	Strongly agree (5)
21	• Fourth Year	• None	.	• Study assistance;	.	Strongly Disagree (1)	Strongly Disagree (1)	Strongly Disagree (1)	Strongly Disagree (1)	Strongly Disagree (1)	Strongly Disagree (1)	Strongly Disagree (1)	Strongly Disagree (1)	Strongly Disagree (1)	Strongly Disagree (1)	Strongly Disagree (1)	Strongly Disagree (1)	Strongly Disagree (1)	Strongly Disagree (1)	Strongly Disagree (1)	Strongly Disagree (1)	Strongly Disagree (1)	Strongly Disagree (1)	Strongly Disagree (1)	Strongly Disagree (1)	Strongly Disagree (1)	Strongly Disagree (1)	Strongly Disagree (1)	Strongly Disagree (1)	Strongly Disagree (1)	Strongly Disagree (1)	Strongly Disagree (1)	Strongly Disagree (1)	Strongly Disagree (1)	Strongly Disagree (1)	Strongly Disagree (1)	Strongly Disagree (1)	Strongly Disagree (1)	Strongly Disagree (1)	Strongly Disagree (1)	Strongly Disagree (1)	Strongly Disagree (1)	Strongly Disagree (1)	Strongly Disagree (1)	Strongly Disagree (1)
21	• Fourth Year	• Minimal (used once or twice)		• Study assistance;• Assignment preparation;• Translation;• Research assistance;• Writing research papers;	-	Disagree (2)	Disagree (2)	Disagree (2)	Disagree (2)	Disagree (2)	Disagree (2)	Disagree (2)	Disagree (2)	Disagree (2)	Disagree (2)	Disagree (2)	Disagree (2)	Disagree (2)	Disagree (2)	Disagree (2)	Disagree (2)	Disagree (2)	Disagree (2)	Disagree (2)	Disagree (2)	Disagree (2)	Disagree (2)	Disagree (2)	Disagree (2)	Neutral (3)	Neutral (3)	Neutral (3)	Neutral (3)	Neutral (3)	Neutral (3)	Neutral (3)	Neutral (3)	Neutral (3)	Neutral (3)	Neutral (3)	Neutral (3)	Neutral (3)	Neutral (3)	Neutral (3)	Neutral (3)
22	• Fourth Year	• Minimal (used once or twice)		• Presentation preparation;• Research assistance;• Writing research papers;		Neutral (3)	Agree (4)	Neutral (3)	Neutral (3)	Disagree (2)	Neutral (3)	Disagree (2)	Neutral (3)	Agree (4)	Agree (4)	Strongly Disagree (1)	Agree (4)	Agree (4)	Neutral (3)	Agree (4)	Neutral (3)	Neutral (3)	Neutral (3)	Agree (4)	Agree (4)	Agree (4)	Neutral (3)	Neutral (3)	Agree (4)	Neutral (3)	Neutral (3)	Neutral (3)	Agree (4)	Agree (4)	Agree (4)	Neutral (3)	Disagree (2)	Neutral (3)	Neutral (3)	Neutral (3)	Neutral (3)	Agree (4)	Agree (4)	Agree (4)	Agree (4)
21	• Fourth Year	• Moderate (used several times)	General information	• Translation;• Study assistance;		Neutral (3)	Disagree (2)	Agree (4)	Disagree (2)	Neutral (3)	Neutral (3)	Neutral (3)	Agree (4)	Neutral (3)	Agree (4)	Neutral (3)	Agree (4)	Neutral (3)	Agree (4)	Agree (4)	Agree (4)	Disagree (2)	Neutral (3)	Agree (4)	Disagree (2)	Neutral (3)	Neutral (3)	Disagree (2)	Disagree (2)	Neutral (3)	Neutral (3)	Disagree (2)	Neutral (3)	Neutral (3)	Neutral (3)	Agree (4)	Neutral (3)	Disagree (2)	Disagree (2)	Disagree (2)	Disagree (2)	Neutral (3)	Neutral (3)	Neutral (3)	Neutral (3)
22	• Fourth Year	• None		• Other (please specify): [Open-ended];		Disagree (2)	Disagree (2)	Disagree (2)	Strongly Disagree (1)	Strongly Disagree (1)	Strongly Disagree (1)	Strongly Disagree (1)	Disagree (2)	Disagree (2)	Strongly Disagree (1)	Disagree (2)	Disagree (2)	Disagree (2)	Disagree (2)	Disagree (2)	Disagree (2)	Disagree (2)	Disagree (2)	Disagree (2)	Disagree (2)	Disagree (2)	Disagree (2)	Disagree (2)	Disagree (2)	Disagree (2)	Disagree (2)	Disagree (2)	Disagree (2)	Disagree (2)	Disagree (2)	Agree (4)	Agree (4)	Agree (4)	Agree (4)	Agree (4)	Agree (4)	Agree (4)	Agree (4)	Agree (4)	Agree (4)
21	• Fourth Year	• Moderate (used several times)	Research	• Assignment preparation;• Translation;• Research assistance;• Writing research papers;		Neutral (3)	Neutral (3)	Neutral (3)	Neutral (3)	Strongly Disagree (1)	Disagree (2)	Disagree (2)	Neutral (3)	Disagree (2)	Disagree (2)	Neutral (3)	Agree (4)	Neutral (3)	Agree (4)	Agree (4)	Agree (4)	Agree (4)	Neutral (3)	Agree (4)	Agree (4)	Agree (4)	Neutral (3)	Agree (4)	Neutral (3)	Agree (4)	Agree (4)	Agree (4)	Disagree (2)	Neutral (3)	Strongly agree (5)	Agree (4)	Agree (4)	Agree (4)	Strongly agree (5)	Strongly agree (5)	Strongly agree (5)	Agree (4)	Strongly agree (5)	Neutral (3)	Neutral (3)
21	• Fourth Year	• Moderate (used several times)	Research	• Presentation preparation;• Translation;• Assignment preparation;		Neutral (3)	Agree (4)	Agree (4)	Neutral (3)	Neutral (3)	Neutral (3)	Neutral (3)	Agree (4)	Agree (4)	Agree (4)	Agree (4)	Agree (4)	Agree (4)	Agree (4)	Agree (4)	Neutral (3)	Neutral (3)	Agree (4)	Agree (4)	Neutral (3)	Agree (4)	Neutral (3)	Agree (4)	Neutral (3)	Agree (4)	Agree (4)	Neutral (3)	Agree (4)	Agree (4)	Neutral (3)	Agree (4)	Neutral (3)	Neutral (3)	Neutral (3)	Neutral (3)	Neutral (3)	Neutral (3)	Agree (4)	Agree (4)	Agree (4)
21	• Fourth Year	• Moderate (used several times)	Assignment and plagiarism checker	• Assignment preparation;• Research assistance;		Neutral (3)	Neutral (3)	Disagree (2)	Neutral (3)	Neutral (3)	Neutral (3)	Disagree (2)	Neutral (3)	Disagree (2)	Disagree (2)	Neutral (3)	Neutral (3)	Disagree (2)	Strongly Disagree (1)	Disagree (2)	Neutral (3)	Neutral (3)	Neutral (3)	Neutral (3)	Disagree (2)	Agree (4)	Neutral (3)	Neutral (3)	Agree (4)	Neutral (3)	Neutral (3)	Neutral (3)	Disagree (2)	Neutral (3)	Agree (4)	Agree (4)	Agree (4)	Agree (4)	Strongly agree (5)	Agree (4)	Strongly agree (5)	Agree (4)	Agree (4)	Agree (4)	Strongly agree (5)
21	• Fourth Year	• None	.	• Writing research papers;• Research assistance;• Test questions familiarization;• Translation;• Presentation preparation;• Assignment preparation;• Study assistance;		Strongly Disagree (1)	Strongly Disagree (1)	Strongly Disagree (1)	Strongly Disagree (1)	Strongly Disagree (1)	Disagree (2)	Strongly Disagree (1)	Strongly Disagree (1)	Neutral (3)	Disagree (2)	Disagree (2)	Agree (4)	Neutral (3)	Neutral (3)	Agree (4)	Neutral (3)	Agree (4)	Neutral (3)	Neutral (3)	Neutral (3)	Strongly agree (5)	Strongly Disagree (1)	Disagree (2)	Strongly Disagree (1)	Disagree (2)	Neutral (3)	Neutral (3)	Neutral (3)	Neutral (3)	Neutral (3)	Neutral (3)	Neutral (3)	Agree (4)	Neutral (3)	Strongly agree (5)	Strongly agree (5)	Strongly agree (5)	Strongly agree (5)	Neutral (3)	Strongly agree (5)
21	• Fourth Year	• None	.	• Study assistance;	.	Strongly Disagree (1)	Strongly Disagree (1)	Strongly Disagree (1)	Strongly Disagree (1)	Strongly Disagree (1)	Strongly Disagree (1)	Strongly Disagree (1)	Strongly Disagree (1)	Strongly Disagree (1)	Strongly Disagree (1)	Strongly Disagree (1)	Strongly Disagree (1)	Strongly Disagree (1)	Strongly Disagree (1)	Strongly Disagree (1)	Strongly Disagree (1)	Strongly Disagree (1)	Strongly Disagree (1)	Strongly Disagree (1)	Strongly Disagree (1)	Strongly Disagree (1)	Strongly Disagree (1)	Strongly Disagree (1)	Strongly Disagree (1)	Strongly Disagree (1)	Strongly Disagree (1)	Strongly Disagree (1)	Strongly Disagree (1)	Strongly Disagree (1)	Strongly Disagree (1)	Strongly Disagree (1)	Strongly Disagree (1)	Strongly Disagree (1)	Strongly Disagree (1)	Strongly Disagree (1)	Strongly Disagree (1)	Strongly Disagree (1)	Strongly Disagree (1)	Strongly Disagree (1)	Strongly Disagree (1)
21	• Fourth Year	• Minimal (used once or twice)		• Study assistance;• Assignment preparation;• Translation;• Research assistance;• Writing research papers;	-	Disagree (2)	Disagree (2)	Disagree (2)	Disagree (2)	Disagree (2)	Disagree (2)	Disagree (2)	Disagree (2)	Disagree (2)	Disagree (2)	Disagree (2)	Disagree (2)	Disagree (2)	Disagree (2)	Disagree (2)	Disagree (2)	Disagree (2)	Disagree (2)	Disagree (2)	Disagree (2)	Disagree (2)	Disagree (2)	Disagree (2)	Disagree (2)	Neutral (3)	Neutral (3)	Neutral (3)	Neutral (3)	Neutral (3)	Neutral (3)	Neutral (3)	Neutral (3)	Neutral (3)	Neutral (3)	Neutral (3)	Neutral (3)	Neutral (3)	Neutral (3)	Neutral (3)	Neutral (3)
21	• Fourth Year	• Minimal (used once or twice)		• Presentation preparation;• Research assistance;• Writing research papers;		Neutral (3)	Agree (4)	Neutral (3)	Neutral (3)	Disagree (2)	Neutral (3)	Disagree (2)	Neutral (3)	Agree (4)	Agree (4)	Strongly Disagree (1)	Agree (4)	Agree (4)	Neutral (3)	Agree (4)	Neutral (3)	Neutral (3)	Neutral (3)	Agree (4)	Agree (4)	Agree (4)	Neutral (3)	Neutral (3)	Agree (4)	Neutral (3)	Neutral (3)	Neutral (3)	Agree (4)	Agree (4)	Agree (4)	Neutral (3)	Disagree (2)	Neutral (3)	Neutral (3)	Neutral (3)	Neutral (3)	Agree (4)	Agree (4)	Agree (4)	Agree (4)
21	• Fourth Year	• Moderate (used several times)	General information	• Translation;• Study assistance;		Neutral (3)	Disagree (2)	Agree (4)	Disagree (2)	Neutral (3)	Neutral (3)	Neutral (3)	Agree (4)	Neutral (3)	Agree (4)	Neutral (3)	Agree (4)	Neutral (3)	Agree (4)	Agree (4)	Agree (4)	Disagree (2)	Neutral (3)	Agree (4)	Disagree (2)	Neutral (3)	Neutral (3)	Disagree (2)	Disagree (2)	Neutral (3)	Neutral (3)	Disagree (2)	Neutral (3)	Neutral (3)	Neutral (3)	Agree (4)	Neutral (3)	Disagree (2)	Disagree (2)	Disagree (2)	Disagree (2)	Neutral (3)	Neutral (3)	Neutral (3)	Neutral (3)
21	• Fourth Year	• None		• Other (please specify): [Open-ended];		Disagree (2)	Disagree (2)	Disagree (2)	Strongly Disagree (1)	Strongly Disagree (1)	Strongly Disagree (1)	Strongly Disagree (1)	Disagree (2)	Disagree (2)	Strongly Disagree (1)	Disagree (2)	Disagree (2)	Disagree (2)	Disagree (2)	Disagree (2)	Disagree (2)	Disagree (2)	Disagree (2)	Disagree (2)	Disagree (2)	Disagree (2)	Disagree (2)	Disagree (2)	Disagree (2)	Disagree (2)	Disagree (2)	Disagree (2)	Disagree (2)	Disagree (2)	Disagree (2)	Agree (4)	Agree (4)	Agree (4)	Agree (4)	Agree (4)	Agree (4)	Agree (4)	Agree (4)	Agree (4)	Agree (4)
22	• Fourth Year	• Moderate (used several times)	Research	• Assignment preparation;• Translation;• Research assistance;• Writing research papers;		Neutral (3)	Neutral (3)	Neutral (3)	Neutral (3)	Strongly Disagree (1)	Disagree (2)	Disagree (2)	Neutral (3)	Disagree (2)	Disagree (2)	Neutral (3)	Agree (4)	Neutral (3)	Agree (4)	Agree (4)	Agree (4)	Agree (4)	Neutral (3)	Agree (4)	Agree (4)	Agree (4)	Neutral (3)	Agree (4)	Neutral (3)	Agree (4)	Agree (4)	Agree (4)	Disagree (2)	Neutral (3)	Strongly agree (5)	Agree (4)	Agree (4)	Agree (4)	Strongly agree (5)	Strongly agree (5)	Strongly agree (5)	Agree (4)	Strongly agree (5)	Neutral (3)	Neutral (3)
21	• Fourth Year	• Moderate (used several times)	Research	• Presentation preparation;• Translation;• Assignment preparation;		Neutral (3)	Agree (4)	Agree (4)	Neutral (3)	Neutral (3)	Neutral (3)	Neutral (3)	Agree (4)	Agree (4)	Agree (4)	Agree (4)	Agree (4)	Agree (4)	Agree (4)	Agree (4)	Neutral (3)	Neutral (3)	Agree (4)	Agree (4)	Neutral (3)	Agree (4)	Neutral (3)	Agree (4)	Neutral (3)	Agree (4)	Agree (4)	Neutral (3)	Agree (4)	Agree (4)	Neutral (3)	Agree (4)	Neutral (3)	Neutral (3)	Neutral (3)	Neutral (3)	Neutral (3)	Neutral (3)	Agree (4)	Agree (4)	Agree (4)
21	• Fourth Year	• Moderate (used several times)	Assignment and plagiarism checker	• Assignment preparation;• Research assistance;		Neutral (3)	Neutral (3)	Disagree (2)	Neutral (3)	Neutral (3)	Neutral (3)	Disagree (2)	Neutral (3)	Disagree (2)	Disagree (2)	Neutral (3)	Neutral (3)	Disagree (2)	Strongly Disagree (1)	Disagree (2)	Neutral (3)	Neutral (3)	Neutral (3)	Neutral (3)	Disagree (2)	Agree (4)	Neutral (3)	Neutral (3)	Agree (4)	Neutral (3)	Neutral (3)	Neutral (3)	Disagree (2)	Neutral (3)	Agree (4)	Agree (4)	Agree (4)	Agree (4)	Strongly agree (5)	Agree (4)	Strongly agree (5)	Agree (4)	Agree (4)	Agree (4)	Strongly agree (5)
21	• Fourth Year	• None	.	• Writing research papers;• Research assistance;• Test questions familiarization;• Translation;• Presentation preparation;• Assignment preparation;• Study assistance;		Strongly Disagree (1)	Strongly Disagree (1)	Strongly Disagree (1)	Strongly Disagree (1)	Strongly Disagree (1)	Disagree (2)	Strongly Disagree (1)	Strongly Disagree (1)	Neutral (3)	Disagree (2)	Disagree (2)	Agree (4)	Neutral (3)	Neutral (3)	Agree (4)	Neutral (3)	Agree (4)	Neutral (3)	Neutral (3)	Neutral (3)	Strongly agree (5)	Strongly Disagree (1)	Disagree (2)	Strongly Disagree (1)	Disagree (2)	Neutral (3)	Neutral (3)	Neutral (3)	Neutral (3)	Neutral (3)	Neutral (3)	Neutral (3)	Agree (4)	Neutral (3)	Strongly agree (5)	Strongly agree (5)	Strongly agree (5)	Strongly agree (5)	Neutral (3)	Strongly agree (5)
21	• Fourth Year	• None	.	• Study assistance;	.	Strongly Disagree (1)	Strongly Disagree (1)	Strongly Disagree (1)	Strongly Disagree (1)	Strongly Disagree (1)	Strongly Disagree (1)	Strongly Disagree (1)	Strongly Disagree (1)	Strongly Disagree (1)	Strongly Disagree (1)	Strongly Disagree (1)	Strongly Disagree (1)	Strongly Disagree (1)	Strongly Disagree (1)	Strongly Disagree (1)	Strongly Disagree (1)	Strongly Disagree (1)	Strongly Disagree (1)	Strongly Disagree (1)	Strongly Disagree (1)	Strongly Disagree (1)	Strongly Disagree (1)	Strongly Disagree (1)	Strongly Disagree (1)	Strongly Disagree (1)	Strongly Disagree (1)	Strongly Disagree (1)	Strongly Disagree (1)	Strongly Disagree (1)	Strongly Disagree (1)	Strongly Disagree (1)	Strongly Disagree (1)	Strongly Disagree (1)	Strongly Disagree (1)	Strongly Disagree (1)	Strongly Disagree (1)	Strongly Disagree (1)	Strongly Disagree (1)	Strongly Disagree (1)	Strongly Disagree (1)
21	• Fourth Year	• Minimal (used once or twice)		• Study assistance;• Assignment preparation;• Translation;• Research assistance;• Writing research papers;	-	Disagree (2)	Disagree (2)	Disagree (2)	Disagree (2)	Disagree (2)	Disagree (2)	Disagree (2)	Disagree (2)	Disagree (2)	Disagree (2)	Disagree (2)	Disagree (2)	Disagree (2)	Disagree (2)	Disagree (2)	Disagree (2)	Disagree (2)	Disagree (2)	Disagree (2)	Disagree (2)	Disagree (2)	Disagree (2)	Disagree (2)	Disagree (2)	Neutral (3)	Neutral (3)	Neutral (3)	Neutral (3)	Neutral (3)	Neutral (3)	Neutral (3)	Neutral (3)	Neutral (3)	Neutral (3)	Neutral (3)	Neutral (3)	Neutral (3)	Neutral (3)	Neutral (3)	Neutral (3)
21	• Fourth Year	• Minimal (used once or twice)		• Presentation preparation;• Research assistance;• Writing research papers;		Neutral (3)	Agree (4)	Neutral (3)	Neutral (3)	Disagree (2)	Neutral (3)	Disagree (2)	Neutral (3)	Agree (4)	Agree (4)	Strongly Disagree (1)	Agree (4)	Agree (4)	Neutral (3)	Agree (4)	Neutral (3)	Neutral (3)	Neutral (3)	Agree (4)	Agree (4)	Agree (4)	Neutral (3)	Neutral (3)	Agree (4)	Neutral (3)	Neutral (3)	Neutral (3)	Agree (4)	Agree (4)	Agree (4)	Neutral (3)	Disagree (2)	Neutral (3)	Neutral (3)	Neutral (3)	Neutral (3)	Agree (4)	Agree (4)	Agree (4)	Agree (4)
21	• Fourth Year	• Moderate (used several times)	General information	• Translation;• Study assistance;		Neutral (3)	Disagree (2)	Agree (4)	Disagree (2)	Neutral (3)	Neutral (3)	Neutral (3)	Agree (4)	Neutral (3)	Agree (4)	Neutral (3)	Agree (4)	Neutral (3)	Agree (4)	Agree (4)	Agree (4)	Disagree (2)	Neutral (3)	Agree (4)	Disagree (2)	Neutral (3)	Neutral (3)	Disagree (2)	Disagree (2)	Neutral (3)	Neutral (3)	Disagree (2)	Neutral (3)	Neutral (3)	Neutral (3)	Agree (4)	Neutral (3)	Disagree (2)	Disagree (2)	Disagree (2)	Disagree (2)	Neutral (3)	Neutral (3)	Neutral (3)	Neutral (3)
21	• Fourth Year	• None		• Other (please specify): [Open-ended];		Disagree (2)	Disagree (2)	Disagree (2)	Strongly Disagree (1)	Strongly Disagree (1)	Strongly Disagree (1)	Strongly Disagree (1)	Disagree (2)	Disagree (2)	Strongly Disagree (1)	Disagree (2)	Disagree (2)	Disagree (2)	Disagree (2)	Disagree (2)	Disagree (2)	Disagree (2)	Disagree (2)	Disagree (2)	Disagree (2)	Disagree (2)	Disagree (2)	Disagree (2)	Disagree (2)	Disagree (2)	Disagree (2)	Disagree (2)	Disagree (2)	Disagree (2)	Disagree (2)	Agree (4)	Agree (4)	Agree (4)	Agree (4)	Agree (4)	Agree (4)	Agree (4)	Agree (4)	Agree (4)	Agree (4)
21	• Fourth Year	• Moderate (used several times)	Research	• Assignment preparation;• Translation;• Research assistance;• Writing research papers;		Neutral (3)	Neutral (3)	Neutral (3)	Neutral (3)	Strongly Disagree (1)	Disagree (2)	Disagree (2)	Neutral (3)	Disagree (2)	Disagree (2)	Neutral (3)	Agree (4)	Neutral (3)	Agree (4)	Agree (4)	Agree (4)	Agree (4)	Neutral (3)	Agree (4)	Agree (4)	Agree (4)	Neutral (3)	Agree (4)	Neutral (3)	Agree (4)	Agree (4)	Agree (4)	Disagree (2)	Neutral (3)	Strongly agree (5)	Agree (4)	Agree (4)	Agree (4)	Strongly agree (5)	Strongly agree (5)	Strongly agree (5)	Agree (4)	Strongly agree (5)	Neutral (3)	Neutral (3)
21	• Fourth Year	• Moderate (used several times)	Research	• Presentation preparation;• Translation;• Assignment preparation;		Neutral (3)	Agree (4)	Agree (4)	Neutral (3)	Neutral (3)	Neutral (3)	Neutral (3)	Agree (4)	Agree (4)	Agree (4)	Agree (4)	Agree (4)	Agree (4)	Agree (4)	Agree (4)	Neutral (3)	Neutral (3)	Agree (4)	Agree (4)	Neutral (3)	Agree (4)	Neutral (3)	Agree (4)	Neutral (3)	Agree (4)	Agree (4)	Neutral (3)	Agree (4)	Agree (4)	Neutral (3)	Agree (4)	Neutral (3)	Neutral (3)	Neutral (3)	Neutral (3)	Neutral (3)	Neutral (3)	Agree (4)	Agree (4)	Agree (4)
21	• Fourth Year	• Moderate (used several times)	Assignment and plagiarism checker	• Assignment preparation;• Research assistance;		Neutral (3)	Neutral (3)	Disagree (2)	Neutral (3)	Neutral (3)	Neutral (3)	Disagree (2)	Neutral (3)	Disagree (2)	Disagree (2)	Neutral (3)	Neutral (3)	Disagree (2)	Strongly Disagree (1)	Disagree (2)	Neutral (3)	Neutral (3)	Neutral (3)	Neutral (3)	Disagree (2)	Agree (4)	Neutral (3)	Neutral (3)	Agree (4)	Neutral (3)	Neutral (3)	Neutral (3)	Disagree (2)	Neutral (3)	Agree (4)	Agree (4)	Agree (4)	Agree (4)	Strongly agree (5)	Agree (4)	Strongly agree (5)	Agree (4)	Agree (4)	Agree (4)	Strongly agree (5)
22	• Fourth Year	• None	.	• Writing research papers;• Research assistance;• Test questions familiarization;• Translation;• Presentation preparation;• Assignment preparation;• Study assistance;		Strongly Disagree (1)	Strongly Disagree (1)	Strongly Disagree (1)	Strongly Disagree (1)	Strongly Disagree (1)	Disagree (2)	Strongly Disagree (1)	Strongly Disagree (1)	Neutral (3)	Disagree (2)	Disagree (2)	Agree (4)	Neutral (3)	Neutral (3)	Agree (4)	Neutral (3)	Agree (4)	Neutral (3)	Neutral (3)	Neutral (3)	Strongly agree (5)	Strongly Disagree (1)	Disagree (2)	Strongly Disagree (1)	Disagree (2)	Neutral (3)	Neutral (3)	Neutral (3)	Neutral (3)	Neutral (3)	Neutral (3)	Neutral (3)	Agree (4)	Neutral (3)	Strongly agree (5)	Strongly agree (5)	Strongly agree (5)	Strongly agree (5)	Neutral (3)	Strongly agree (5)
21	• Fourth Year	• None	.	• Study assistance;	.	Strongly Disagree (1)	Strongly Disagree (1)	Strongly Disagree (1)	Strongly Disagree (1)	Strongly Disagree (1)	Strongly Disagree (1)	Strongly Disagree (1)	Strongly Disagree (1)	Strongly Disagree (1)	Strongly Disagree (1)	Strongly Disagree (1)	Strongly Disagree (1)	Strongly Disagree (1)	Strongly Disagree (1)	Strongly Disagree (1)	Strongly Disagree (1)	Strongly Disagree (1)	Strongly Disagree (1)	Strongly Disagree (1)	Strongly Disagree (1)	Strongly Disagree (1)	Strongly Disagree (1)	Strongly Disagree (1)	Strongly Disagree (1)	Strongly Disagree (1)	Strongly Disagree (1)	Strongly Disagree (1)	Strongly Disagree (1)	Strongly Disagree (1)	Strongly Disagree (1)	Strongly Disagree (1)	Strongly Disagree (1)	Strongly Disagree (1)	Strongly Disagree (1)	Strongly Disagree (1)	Strongly Disagree (1)	Strongly Disagree (1)	Strongly Disagree (1)	Strongly Disagree (1)	Strongly Disagree (1)
21	• Fourth Year	• Minimal (used once or twice)		• Study assistance;• Assignment preparation;• Translation;• Research assistance;• Writing research papers;	-	Disagree (2)	Disagree (2)	Disagree (2)	Disagree (2)	Disagree (2)	Disagree (2)	Disagree (2)	Disagree (2)	Disagree (2)	Disagree (2)	Disagree (2)	Disagree (2)	Disagree (2)	Disagree (2)	Disagree (2)	Disagree (2)	Disagree (2)	Disagree (2)	Disagree (2)	Disagree (2)	Disagree (2)	Disagree (2)	Disagree (2)	Disagree (2)	Neutral (3)	Neutral (3)	Neutral (3)	Neutral (3)	Neutral (3)	Neutral (3)	Neutral (3)	Neutral (3)	Neutral (3)	Neutral (3)	Neutral (3)	Neutral (3)	Neutral (3)	Neutral (3)	Neutral (3)	Neutral (3)
21	• Fourth Year	• Minimal (used once or twice)		• Presentation preparation;• Research assistance;• Writing research papers;		Neutral (3)	Agree (4)	Neutral (3)	Neutral (3)	Disagree (2)	Neutral (3)	Disagree (2)	Neutral (3)	Agree (4)	Agree (4)	Strongly Disagree (1)	Agree (4)	Agree (4)	Neutral (3)	Agree (4)	Neutral (3)	Neutral (3)	Neutral (3)	Agree (4)	Agree (4)	Agree (4)	Neutral (3)	Neutral (3)	Agree (4)	Neutral (3)	Neutral (3)	Neutral (3)	Agree (4)	Agree (4)	Agree (4)	Neutral (3)	Disagree (2)	Neutral (3)	Neutral (3)	Neutral (3)	Neutral (3)	Agree (4)	Agree (4)	Agree (4)	Agree (4)
21	• Fourth Year	• Moderate (used several times)	General information	• Translation;• Study assistance;		Neutral (3)	Disagree (2)	Agree (4)	Disagree (2)	Neutral (3)	Neutral (3)	Neutral (3)	Agree (4)	Neutral (3)	Agree (4)	Neutral (3)	Agree (4)	Neutral (3)	Agree (4)	Agree (4)	Agree (4)	Disagree (2)	Neutral (3)	Agree (4)	Disagree (2)	Neutral (3)	Neutral (3)	Disagree (2)	Disagree (2)	Neutral (3)	Neutral (3)	Disagree (2)	Neutral (3)	Neutral (3)	Neutral (3)	Agree (4)	Neutral (3)	Disagree (2)	Disagree (2)	Disagree (2)	Disagree (2)	Neutral (3)	Neutral (3)	Neutral (3)	Neutral (3)
21	• Fourth Year	• None		• Other (please specify): [Open-ended];		Disagree (2)	Disagree (2)	Disagree (2)	Strongly Disagree (1)	Strongly Disagree (1)	Strongly Disagree (1)	Strongly Disagree (1)	Disagree (2)	Disagree (2)	Strongly Disagree (1)	Disagree (2)	Disagree (2)	Disagree (2)	Disagree (2)	Disagree (2)	Disagree (2)	Disagree (2)	Disagree (2)	Disagree (2)	Disagree (2)	Disagree (2)	Disagree (2)	Disagree (2)	Disagree (2)	Disagree (2)	Disagree (2)	Disagree (2)	Disagree (2)	Disagree (2)	Disagree (2)	Agree (4)	Agree (4)	Agree (4)	Agree (4)	Agree (4)	Agree (4)	Agree (4)	Agree (4)	Agree (4)	Agree (4)
22	• Fourth Year	• Moderate (used several times)	Research	• Assignment preparation;• Translation;• Research assistance;• Writing research papers;		Neutral (3)	Neutral (3)	Neutral (3)	Neutral (3)	Strongly Disagree (1)	Disagree (2)	Disagree (2)	Neutral (3)	Disagree (2)	Disagree (2)	Neutral (3)	Agree (4)	Neutral (3)	Agree (4)	Agree (4)	Agree (4)	Agree (4)	Neutral (3)	Agree (4)	Agree (4)	Agree (4)	Neutral (3)	Agree (4)	Neutral (3)	Agree (4)	Agree (4)	Agree (4)	Disagree (2)	Neutral (3)	Strongly agree (5)	Agree (4)	Agree (4)	Agree (4)	Strongly agree (5)	Strongly agree (5)	Strongly agree (5)	Agree (4)	Strongly agree (5)	Neutral (3)	Neutral (3)
21	• Fourth Year	• Moderate (used several times)	Research	• Presentation preparation;• Translation;• Assignment preparation;		Neutral (3)	Agree (4)	Agree (4)	Neutral (3)	Neutral (3)	Neutral (3)	Neutral (3)	Agree (4)	Agree (4)	Agree (4)	Agree (4)	Agree (4)	Agree (4)	Agree (4)	Agree (4)	Neutral (3)	Neutral (3)	Agree (4)	Agree (4)	Neutral (3)	Agree (4)	Neutral (3)	Agree (4)	Neutral (3)	Agree (4)	Agree (4)	Neutral (3)	Agree (4)	Agree (4)	Neutral (3)	Agree (4)	Neutral (3)	Neutral (3)	Neutral (3)	Neutral (3)	Neutral (3)	Neutral (3)	Agree (4)	Agree (4)	Agree (4)
21	• Fourth Year	• Moderate (used several times)	Assignment and plagiarism checker	• Assignment preparation;• Research assistance;		Neutral (3)	Neutral (3)	Disagree (2)	Neutral (3)	Neutral (3)	Neutral (3)	Disagree (2)	Neutral (3)	Disagree (2)	Disagree (2)	Neutral (3)	Neutral (3)	Disagree (2)	Strongly Disagree (1)	Disagree (2)	Neutral (3)	Neutral (3)	Neutral (3)	Neutral (3)	Disagree (2)	Agree (4)	Neutral (3)	Neutral (3)	Agree (4)	Neutral (3)	Neutral (3)	Neutral (3)	Disagree (2)	Neutral (3)	Agree (4)	Agree (4)	Agree (4)	Agree (4)	Strongly agree (5)	Agree (4)	Strongly agree (5)	Agree (4)	Agree (4)	Agree (4)	Strongly agree (5)
21	• Fourth Year	• None	.	• Writing research papers;• Research assistance;• Test questions familiarization;• Translation;• Presentation preparation;• Assignment preparation;• Study assistance;		Strongly Disagree (1)	Strongly Disagree (1)	Strongly Disagree (1)	Strongly Disagree (1)	Strongly Disagree (1)	Disagree (2)	Strongly Disagree (1)	Strongly Disagree (1)	Neutral (3)	Disagree (2)	Disagree (2)	Agree (4)	Neutral (3)	Neutral (3)	Agree (4)	Neutral (3)	Agree (4)	Neutral (3)	Neutral (3)	Neutral (3)	Strongly agree (5)	Strongly Disagree (1)	Disagree (2)	Strongly Disagree (1)	Disagree (2)	Neutral (3)	Neutral (3)	Neutral (3)	Neutral (3)	Neutral (3)	Neutral (3)	Neutral (3)	Agree (4)	Neutral (3)	Strongly agree (5)	Strongly agree (5)	Strongly agree (5)	Strongly agree (5)	Neutral (3)	Strongly agree (5)
21	• Fourth Year	• None	.	• Study assistance;	.	Strongly Disagree (1)	Strongly Disagree (1)	Strongly Disagree (1)	Strongly Disagree (1)	Strongly Disagree (1)	Strongly Disagree (1)	Strongly Disagree (1)	Strongly Disagree (1)	Strongly Disagree (1)	Strongly Disagree (1)	Strongly Disagree (1)	Strongly Disagree (1)	Strongly Disagree (1)	Strongly Disagree (1)	Strongly Disagree (1)	Strongly Disagree (1)	Strongly Disagree (1)	Strongly Disagree (1)	Strongly Disagree (1)	Strongly Disagree (1)	Strongly Disagree (1)	Strongly Disagree (1)	Strongly Disagree (1)	Strongly Disagree (1)	Strongly Disagree (1)	Strongly Disagree (1)	Strongly Disagree (1)	Strongly Disagree (1)	Strongly Disagree (1)	Strongly Disagree (1)	Strongly Disagree (1)	Strongly Disagree (1)	Strongly Disagree (1)	Strongly Disagree (1)	Strongly Disagree (1)	Strongly Disagree (1)	Strongly Disagree (1)	Strongly Disagree (1)	Strongly Disagree (1)	Strongly Disagree (1)
21	• Fourth Year	• Minimal (used once or twice)		• Study assistance;• Assignment preparation;• Translation;• Research assistance;• Writing research papers;	-	Disagree (2)	Disagree (2)	Disagree (2)	Disagree (2)	Disagree (2)	Disagree (2)	Disagree (2)	Disagree (2)	Disagree (2)	Disagree (2)	Disagree (2)	Disagree (2)	Disagree (2)	Disagree (2)	Disagree (2)	Disagree (2)	Disagree (2)	Disagree (2)	Disagree (2)	Disagree (2)	Disagree (2)	Disagree (2)	Disagree (2)	Disagree (2)	Neutral (3)	Neutral (3)	Neutral (3)	Neutral (3)	Neutral (3)	Neutral (3)	Neutral (3)	Neutral (3)	Neutral (3)	Neutral (3)	Neutral (3)	Neutral (3)	Neutral (3)	Neutral (3)	Neutral (3)	Neutral (3)
21	• Fourth Year	• Minimal (used once or twice)		• Presentation preparation;• Research assistance;• Writing research papers;		Neutral (3)	Agree (4)	Neutral (3)	Neutral (3)	Disagree (2)	Neutral (3)	Disagree (2)	Neutral (3)	Agree (4)	Agree (4)	Strongly Disagree (1)	Agree (4)	Agree (4)	Neutral (3)	Agree (4)	Neutral (3)	Neutral (3)	Neutral (3)	Agree (4)	Agree (4)	Agree (4)	Neutral (3)	Neutral (3)	Agree (4)	Neutral (3)	Neutral (3)	Neutral (3)	Agree (4)	Agree (4)	Agree (4)	Neutral (3)	Disagree (2)	Neutral (3)	Neutral (3)	Neutral (3)	Neutral (3)	Agree (4)	Agree (4)	Agree (4)	Agree (4)
21	• Fourth Year	• Moderate (used several times)	General information	• Translation;• Study assistance;		Neutral (3)	Disagree (2)	Agree (4)	Disagree (2)	Neutral (3)	Neutral (3)	Neutral (3)	Agree (4)	Neutral (3)	Agree (4)	Neutral (3)	Agree (4)	Neutral (3)	Agree (4)	Agree (4)	Agree (4)	Disagree (2)	Neutral (3)	Agree (4)	Disagree (2)	Neutral (3)	Neutral (3)	Disagree (2)	Disagree (2)	Neutral (3)	Neutral (3)	Disagree (2)	Neutral (3)	Neutral (3)	Neutral (3)	Agree (4)	Neutral (3)	Disagree (2)	Disagree (2)	Disagree (2)	Disagree (2)	Neutral (3)	Neutral (3)	Neutral (3)	Neutral (3)
21	• Fourth Year	• None		• Other (please specify): [Open-ended];		Disagree (2)	Disagree (2)	Disagree (2)	Strongly Disagree (1)	Strongly Disagree (1)	Strongly Disagree (1)	Strongly Disagree (1)	Disagree (2)	Disagree (2)	Strongly Disagree (1)	Disagree (2)	Disagree (2)	Disagree (2)	Disagree (2)	Disagree (2)	Disagree (2)	Disagree (2)	Disagree (2)	Disagree (2)	Disagree (2)	Disagree (2)	Disagree (2)	Disagree (2)	Disagree (2)	Disagree (2)	Disagree (2)	Disagree (2)	Disagree (2)	Disagree (2)	Disagree (2)	Agree (4)	Agree (4)	Agree (4)	Agree (4)	Agree (4)	Agree (4)	Agree (4)	Agree (4)	Agree (4)	Agree (4)
19	• Second Year	• None	_	• Test questions familiarization;• Writing research papers;• Assignment preparation;• Presentation preparation;	_	Neutral (3)	Agree (4)	Agree (4)	Neutral (3)	Strongly Disagree (1)	Agree (4)	Agree (4)	Agree (4)	Agree (4)	Agree (4)	Neutral (3)	Neutral (3)	Agree (4)	Agree (4)	Agree (4)	Agree (4)	Agree (4)	Agree (4)	Agree (4)	Agree (4)	Agree (4)	Agree (4)	Agree (4)	Agree (4)	Agree (4)	Agree (4)	Agree (4)	Strongly agree (5)	Agree (4)	Neutral (3)	Neutral (3)	Agree (4)	Agree (4)	Agree (4)	Agree (4)	Agree (4)	Agree (4)	Agree (4)	Agree (4)	Agree (4)
19	• Second Year	• None	_	• Test questions familiarization;• Writing research papers;• Assignment preparation;• Presentation preparation;	_	Neutral (3)	Agree (4)	Agree (4)	Neutral (3)	Strongly Disagree (1)	Agree (4)	Agree (4)	Agree (4)	Agree (4)	Agree (4)	Neutral (3)	Neutral (3)	Agree (4)	Agree (4)	Agree (4)	Agree (4)	Agree (4)	Agree (4)	Agree (4)	Agree (4)	Agree (4)	Agree (4)	Agree (4)	Agree (4)	Agree (4)	Agree (4)	Agree (4)	Strongly agree (5)	Agree (4)	Neutral (3)	Neutral (3)	Agree (4)	Agree (4)	Agree (4)	Agree (4)	Agree (4)	Agree (4)	Agree (4)	Agree (4)	Agree (4)
19	• Second Year	• None	_	• Test questions familiarization;• Writing research papers;• Assignment preparation;• Presentation preparation;	_	Neutral (3)	Agree (4)	Agree (4)	Neutral (3)	Strongly Disagree (1)	Agree (4)	Agree (4)	Agree (4)	Agree (4)	Agree (4)	Neutral (3)	Neutral (3)	Agree (4)	Agree (4)	Agree (4)	Agree (4)	Agree (4)	Agree (4)	Agree (4)	Agree (4)	Agree (4)	Agree (4)	Agree (4)	Agree (4)	Agree (4)	Agree (4)	Agree (4)	Strongly agree (5)	Agree (4)	Neutral (3)	Neutral (3)	Agree (4)	Agree (4)	Agree (4)	Agree (4)	Agree (4)	Agree (4)	Agree (4)	Agree (4)	Agree (4)
19	• Second Year	• None	_	• Test questions familiarization;• Writing research papers;• Assignment preparation;• Presentation preparation;	_	Neutral (3)	Agree (4)	Agree (4)	Neutral (3)	Strongly Disagree (1)	Agree (4)	Agree (4)	Agree (4)	Agree (4)	Agree (4)	Neutral (3)	Neutral (3)	Agree (4)	Agree (4)	Agree (4)	Agree (4)	Agree (4)	Agree (4)	Agree (4)	Agree (4)	Agree (4)	Agree (4)	Agree (4)	Agree (4)	Agree (4)	Agree (4)	Agree (4)	Strongly agree (5)	Agree (4)	Neutral (3)	Neutral (3)	Agree (4)	Agree (4)	Agree (4)	Agree (4)	Agree (4)	Agree (4)	Agree (4)	Agree (4)	Agree (4)
19	• Second Year	• None	_	• Test questions familiarization;• Writing research papers;• Assignment preparation;• Presentation preparation;	_	Neutral (3)	Agree (4)	Agree (4)	Neutral (3)	Strongly Disagree (1)	Agree (4)	Agree (4)	Agree (4)	Agree (4)	Agree (4)	Neutral (3)	Neutral (3)	Agree (4)	Agree (4)	Agree (4)	Agree (4)	Agree (4)	Agree (4)	Agree (4)	Agree (4)	Agree (4)	Agree (4)	Agree (4)	Agree (4)	Agree (4)	Agree (4)	Agree (4)	Strongly agree (5)	Agree (4)	Neutral (3)	Neutral (3)	Agree (4)	Agree (4)	Agree (4)	Agree (4)	Agree (4)	Agree (4)	Agree (4)	Agree (4)	Agree (4)
19	• Second Year	• None	_	• Test questions familiarization;• Writing research papers;• Assignment preparation;• Presentation preparation;	_	Neutral (3)	Agree (4)	Agree (4)	Neutral (3)	Strongly Disagree (1)	Agree (4)	Agree (4)	Agree (4)	Agree (4)	Agree (4)	Neutral (3)	Neutral (3)	Agree (4)	Agree (4)	Agree (4)	Agree (4)	Agree (4)	Agree (4)	Agree (4)	Agree (4)	Agree (4)	Agree (4)	Agree (4)	Agree (4)	Agree (4)	Agree (4)	Agree (4)	Strongly agree (5)	Agree (4)	Neutral (3)	Neutral (3)	Agree (4)	Agree (4)	Agree (4)	Agree (4)	Agree (4)	Agree (4)	Agree (4)	Agree (4)	Agree (4)
20	• Third Year	• Minimal (used once or twice)	Looking up fun facts	• Assignment preparation;• Translation;	No	Agree (4)	Agree (4)	Agree (4)	Neutral (3)	Disagree (2)	Strongly Disagree (1)	Disagree (2)	Agree (4)	Neutral (3)	Disagree (2)	Neutral (3)	Agree (4)	Agree (4)	Agree (4)	Agree (4)	Agree (4)	Agree (4)	Neutral (3)	Agree (4)	Neutral (3)	Agree (4)	Agree (4)	Neutral (3)	Disagree (2)	Neutral (3)	Agree (4)	Neutral (3)	Neutral (3)	Agree (4)	Neutral (3)	Agree (4)	Agree (4)	Agree (4)	Agree (4)	Agree (4)	Agree (4)	Neutral (3)	Agree (4)	Neutral (3)	Neutral (3)
20	• Third Year	• Moderate (used several times)		• Study assistance;		Strongly agree (5)	Strongly agree (5)	Strongly agree (5)	Agree (4)	Strongly agree (5)	Strongly agree (5)	Strongly agree (5)	Strongly agree (5)	Strongly agree (5)	Strongly agree (5)	Agree (4)	Agree (4)	Strongly agree (5)	Strongly agree (5)	Strongly agree (5)	Strongly agree (5)	Agree (4)	Agree (4)	Strongly agree (5)	Strongly agree (5)	Strongly agree (5)	Strongly agree (5)	Strongly agree (5)	Strongly agree (5)	Strongly agree (5)	Strongly agree (5)	Strongly agree (5)	Strongly agree (5)	Strongly agree (5)	Strongly agree (5)	Agree (4)	Agree (4)	Agree (4)	Agree (4)	Neutral (3)	Disagree (2)	Disagree (2)	Agree (4)	Disagree (2)	Agree (4)
20	• Third Year	• Minimal (used once or twice)	to answer some questions	• Study assistance;	answer some questions in our public information	Neutral (3)	Agree (4)	Disagree (2)	Neutral (3)	Disagree (2)	Disagree (2)	Agree (4)	Agree (4)	Neutral (3)	Disagree (2)	Neutral (3)	Agree (4)	Neutral (3)	Agree (4)	Neutral (3)	Neutral (3)	Agree (4)	Agree (4)	Agree (4)	Agree (4)	Agree (4)	Neutral (3)	Agree (4)	Neutral (3)	Neutral (3)	Agree (4)	Agree (4)	Agree (4)	Neutral (3)	Agree (4)	Strongly agree (5)	Neutral (3)	Agree (4)	Neutral (3)	Agree (4)	Neutral (3)	Disagree (2)	Agree (4)	Neutral (3)	Agree (4)
20	• Third Year	• Minimal (used once or twice)	Study of Nursing	• Study assistance;• Translation;		Neutral (3)	Disagree (2)	Neutral (3)	Disagree (2)	Strongly Disagree (1)	Neutral (3)	Agree (4)	Agree (4)	Agree (4)	Neutral (3)	Agree (4)	Neutral (3)	Neutral (3)	Neutral (3)	Neutral (3)	Agree (4)	Neutral (3)	Neutral (3)	Neutral (3)	Agree (4)	Strongly agree (5)	Agree (4)	Strongly agree (5)	Agree (4)	Agree (4)	Agree (4)	Neutral (3)	Neutral (3)	Agree (4)	Strongly agree (5)	Agree (4)	Agree (4)	Strongly agree (5)	Agree (4)	Strongly agree (5)	Neutral (3)	Agree (4)	Agree (4)	Agree (4)	Strongly agree (5)
20	• Third Year	• Minimal (used once or twice)	Looking up fun facts	• Assignment preparation;• Translation;	No	Agree (4)	Agree (4)	Agree (4)	Neutral (3)	Disagree (2)	Strongly Disagree (1)	Disagree (2)	Agree (4)	Neutral (3)	Disagree (2)	Neutral (3)	Agree (4)	Agree (4)	Agree (4)	Agree (4)	Agree (4)	Agree (4)	Neutral (3)	Agree (4)	Neutral (3)	Agree (4)	Agree (4)	Neutral (3)	Disagree (2)	Neutral (3)	Agree (4)	Neutral (3)	Neutral (3)	Agree (4)	Neutral (3)	Agree (4)	Agree (4)	Agree (4)	Agree (4)	Agree (4)	Agree (4)	Neutral (3)	Agree (4)	Neutral (3)	Neutral (3)
20	• Third Year	• Moderate (used several times)		• Study assistance;		Strongly agree (5)	Strongly agree (5)	Strongly agree (5)	Agree (4)	Strongly agree (5)	Strongly agree (5)	Strongly agree (5)	Strongly agree (5)	Strongly agree (5)	Strongly agree (5)	Agree (4)	Agree (4)	Strongly agree (5)	Strongly agree (5)	Strongly agree (5)	Strongly agree (5)	Agree (4)	Agree (4)	Strongly agree (5)	Strongly agree (5)	Strongly agree (5)	Strongly agree (5)	Strongly agree (5)	Strongly agree (5)	Strongly agree (5)	Strongly agree (5)	Strongly agree (5)	Strongly agree (5)	Strongly agree (5)	Strongly agree (5)	Agree (4)	Agree (4)	Agree (4)	Agree (4)	Neutral (3)	Disagree (2)	Disagree (2)	Agree (4)	Disagree (2)	Agree (4)
20	• Third Year	• Minimal (used once or twice)	to answer some questions	• Study assistance;	answer some questions in our public information	Neutral (3)	Agree (4)	Disagree (2)	Neutral (3)	Disagree (2)	Disagree (2)	Agree (4)	Agree (4)	Neutral (3)	Disagree (2)	Neutral (3)	Agree (4)	Neutral (3)	Agree (4)	Neutral (3)	Neutral (3)	Agree (4)	Agree (4)	Agree (4)	Agree (4)	Agree (4)	Neutral (3)	Agree (4)	Neutral (3)	Neutral (3)	Agree (4)	Agree (4)	Agree (4)	Neutral (3)	Agree (4)	Strongly agree (5)	Neutral (3)	Agree (4)	Neutral (3)	Agree (4)	Neutral (3)	Disagree (2)	Agree (4)	Neutral (3)	Agree (4)
20	• Third Year	• Minimal (used once or twice)	Study of Nursing	• Study assistance;• Translation;		Neutral (3)	Disagree (2)	Neutral (3)	Disagree (2)	Strongly Disagree (1)	Neutral (3)	Agree (4)	Agree (4)	Agree (4)	Neutral (3)	Agree (4)	Neutral (3)	Neutral (3)	Neutral (3)	Neutral (3)	Agree (4)	Neutral (3)	Neutral (3)	Neutral (3)	Agree (4)	Strongly agree (5)	Agree (4)	Strongly agree (5)	Agree (4)	Agree (4)	Agree (4)	Neutral (3)	Neutral (3)	Agree (4)	Strongly agree (5)	Agree (4)	Agree (4)	Strongly agree (5)	Agree (4)	Strongly agree (5)	Neutral (3)	Agree (4)	Agree (4)	Agree (4)	Strongly agree (5)
20	• Third Year	• Minimal (used once or twice)	Looking up fun facts	• Assignment preparation;• Translation;	No	Agree (4)	Agree (4)	Agree (4)	Neutral (3)	Disagree (2)	Strongly Disagree (1)	Disagree (2)	Agree (4)	Neutral (3)	Disagree (2)	Neutral (3)	Agree (4)	Agree (4)	Agree (4)	Agree (4)	Agree (4)	Agree (4)	Neutral (3)	Agree (4)	Neutral (3)	Agree (4)	Agree (4)	Neutral (3)	Disagree (2)	Neutral (3)	Agree (4)	Neutral (3)	Neutral (3)	Agree (4)	Neutral (3)	Agree (4)	Agree (4)	Agree (4)	Agree (4)	Agree (4)	Agree (4)	Neutral (3)	Agree (4)	Neutral (3)	Neutral (3)
20	• Third Year	• Moderate (used several times)		• Study assistance;		Strongly agree (5)	Strongly agree (5)	Strongly agree (5)	Agree (4)	Strongly agree (5)	Strongly agree (5)	Strongly agree (5)	Strongly agree (5)	Strongly agree (5)	Strongly agree (5)	Agree (4)	Agree (4)	Strongly agree (5)	Strongly agree (5)	Strongly agree (5)	Strongly agree (5)	Agree (4)	Agree (4)	Strongly agree (5)	Strongly agree (5)	Strongly agree (5)	Strongly agree (5)	Strongly agree (5)	Strongly agree (5)	Strongly agree (5)	Strongly agree (5)	Strongly agree (5)	Strongly agree (5)	Strongly agree (5)	Strongly agree (5)	Agree (4)	Agree (4)	Agree (4)	Agree (4)	Neutral (3)	Disagree (2)	Disagree (2)	Agree (4)	Disagree (2)	Agree (4)
20	• Third Year	• Minimal (used once or twice)	to answer some questions	• Study assistance;	answer some questions in our public information	Neutral (3)	Agree (4)	Disagree (2)	Neutral (3)	Disagree (2)	Disagree (2)	Agree (4)	Agree (4)	Neutral (3)	Disagree (2)	Neutral (3)	Agree (4)	Neutral (3)	Agree (4)	Neutral (3)	Neutral (3)	Agree (4)	Agree (4)	Agree (4)	Agree (4)	Agree (4)	Neutral (3)	Agree (4)	Neutral (3)	Neutral (3)	Agree (4)	Agree (4)	Agree (4)	Neutral (3)	Agree (4)	Strongly agree (5)	Neutral (3)	Agree (4)	Neutral (3)	Agree (4)	Neutral (3)	Disagree (2)	Agree (4)	Neutral (3)	Agree (4)
20	• Third Year	• Minimal (used once or twice)	Study of Nursing	• Study assistance;• Translation;		Neutral (3)	Disagree (2)	Neutral (3)	Disagree (2)	Strongly Disagree (1)	Neutral (3)	Agree (4)	Agree (4)	Agree (4)	Neutral (3)	Agree (4)	Neutral (3)	Neutral (3)	Neutral (3)	Neutral (3)	Agree (4)	Neutral (3)	Neutral (3)	Neutral (3)	Agree (4)	Strongly agree (5)	Agree (4)	Strongly agree (5)	Agree (4)	Agree (4)	Agree (4)	Neutral (3)	Neutral (3)	Agree (4)	Strongly agree (5)	Agree (4)	Agree (4)	Strongly agree (5)	Agree (4)	Strongly agree (5)	Neutral (3)	Agree (4)	Agree (4)	Agree (4)	Strongly agree (5)
20	• Third Year	• Minimal (used once or twice)	Looking up fun facts	• Assignment preparation;• Translation;	No	Agree (4)	Agree (4)	Agree (4)	Neutral (3)	Disagree (2)	Strongly Disagree (1)	Disagree (2)	Agree (4)	Neutral (3)	Disagree (2)	Neutral (3)	Agree (4)	Agree (4)	Agree (4)	Agree (4)	Agree (4)	Agree (4)	Neutral (3)	Agree (4)	Neutral (3)	Agree (4)	Agree (4)	Neutral (3)	Disagree (2)	Neutral (3)	Agree (4)	Neutral (3)	Neutral (3)	Agree (4)	Neutral (3)	Agree (4)	Agree (4)	Agree (4)	Agree (4)	Agree (4)	Agree (4)	Neutral (3)	Agree (4)	Neutral (3)	Neutral (3)
20	• Third Year	• Moderate (used several times)		• Study assistance;		Strongly agree (5)	Strongly agree (5)	Strongly agree (5)	Agree (4)	Strongly agree (5)	Strongly agree (5)	Strongly agree (5)	Strongly agree (5)	Strongly agree (5)	Strongly agree (5)	Agree (4)	Agree (4)	Strongly agree (5)	Strongly agree (5)	Strongly agree (5)	Strongly agree (5)	Agree (4)	Agree (4)	Strongly agree (5)	Strongly agree (5)	Strongly agree (5)	Strongly agree (5)	Strongly agree (5)	Strongly agree (5)	Strongly agree (5)	Strongly agree (5)	Strongly agree (5)	Strongly agree (5)	Strongly agree (5)	Strongly agree (5)	Agree (4)	Agree (4)	Agree (4)	Agree (4)	Neutral (3)	Disagree (2)	Disagree (2)	Agree (4)	Disagree (2)	Agree (4)
20	• Third Year	• Minimal (used once or twice)	to answer some questions	• Study assistance;	answer some questions in our public information	Neutral (3)	Agree (4)	Disagree (2)	Neutral (3)	Disagree (2)	Disagree (2)	Agree (4)	Agree (4)	Neutral (3)	Disagree (2)	Neutral (3)	Agree (4)	Neutral (3)	Agree (4)	Neutral (3)	Neutral (3)	Agree (4)	Agree (4)	Agree (4)	Agree (4)	Agree (4)	Neutral (3)	Agree (4)	Neutral (3)	Neutral (3)	Agree (4)	Agree (4)	Agree (4)	Neutral (3)	Agree (4)	Strongly agree (5)	Neutral (3)	Agree (4)	Neutral (3)	Agree (4)	Neutral (3)	Disagree (2)	Agree (4)	Neutral (3)	Agree (4)
20	• Third Year	• Minimal (used once or twice)	Study of Nursing	• Study assistance;• Translation;		Neutral (3)	Disagree (2)	Neutral (3)	Disagree (2)	Strongly Disagree (1)	Neutral (3)	Agree (4)	Agree (4)	Agree (4)	Neutral (3)	Agree (4)	Neutral (3)	Neutral (3)	Neutral (3)	Neutral (3)	Agree (4)	Neutral (3)	Neutral (3)	Neutral (3)	Agree (4)	Strongly agree (5)	Agree (4)	Strongly agree (5)	Agree (4)	Agree (4)	Agree (4)	Neutral (3)	Neutral (3)	Agree (4)	Strongly agree (5)	Agree (4)	Agree (4)	Strongly agree (5)	Agree (4)	Strongly agree (5)	Neutral (3)	Agree (4)	Agree (4)	Agree (4)	Strongly agree (5)
20	• Third Year	• Minimal (used once or twice)	Looking up fun facts	• Assignment preparation;• Translation;	No	Agree (4)	Agree (4)	Agree (4)	Neutral (3)	Disagree (2)	Strongly Disagree (1)	Disagree (2)	Agree (4)	Neutral (3)	Disagree (2)	Neutral (3)	Agree (4)	Agree (4)	Agree (4)	Agree (4)	Agree (4)	Agree (4)	Neutral (3)	Agree (4)	Neutral (3)	Agree (4)	Agree (4)	Neutral (3)	Disagree (2)	Neutral (3)	Agree (4)	Neutral (3)	Neutral (3)	Agree (4)	Neutral (3)	Agree (4)	Agree (4)	Agree (4)	Agree (4)	Agree (4)	Agree (4)	Neutral (3)	Agree (4)	Neutral (3)	Neutral (3)
20	• Third Year	• Moderate (used several times)		• Study assistance;		Strongly agree (5)	Strongly agree (5)	Strongly agree (5)	Agree (4)	Strongly agree (5)	Strongly agree (5)	Strongly agree (5)	Strongly agree (5)	Strongly agree (5)	Strongly agree (5)	Agree (4)	Agree (4)	Strongly agree (5)	Strongly agree (5)	Strongly agree (5)	Strongly agree (5)	Agree (4)	Agree (4)	Strongly agree (5)	Strongly agree (5)	Strongly agree (5)	Strongly agree (5)	Strongly agree (5)	Strongly agree (5)	Strongly agree (5)	Strongly agree (5)	Strongly agree (5)	Strongly agree (5)	Strongly agree (5)	Strongly agree (5)	Agree (4)	Agree (4)	Agree (4)	Agree (4)	Neutral (3)	Disagree (2)	Disagree (2)	Agree (4)	Disagree (2)	Agree (4)
19	• Second Year	• Minimal (used once or twice)	to answer some questions	• Study assistance;	answer some questions in our public information	Neutral (3)	Agree (4)	Disagree (2)	Neutral (3)	Disagree (2)	Disagree (2)	Agree (4)	Agree (4)	Neutral (3)	Disagree (2)	Neutral (3)	Agree (4)	Neutral (3)	Agree (4)	Neutral (3)	Neutral (3)	Agree (4)	Agree (4)	Agree (4)	Agree (4)	Agree (4)	Neutral (3)	Agree (4)	Neutral (3)	Neutral (3)	Agree (4)	Agree (4)	Agree (4)	Neutral (3)	Agree (4)	Strongly agree (5)	Neutral (3)	Agree (4)	Neutral (3)	Agree (4)	Neutral (3)	Disagree (2)	Agree (4)	Neutral (3)	Agree (4)
19	• Second Year	• Minimal (used once or twice)	Study of Nursing	• Study assistance;• Translation;		Neutral (3)	Disagree (2)	Neutral (3)	Disagree (2)	Strongly Disagree (1)	Neutral (3)	Agree (4)	Agree (4)	Agree (4)	Neutral (3)	Agree (4)	Neutral (3)	Neutral (3)	Neutral (3)	Neutral (3)	Agree (4)	Neutral (3)	Neutral (3)	Neutral (3)	Agree (4)	Strongly agree (5)	Agree (4)	Strongly agree (5)	Agree (4)	Agree (4)	Agree (4)	Neutral (3)	Neutral (3)	Agree (4)	Strongly agree (5)	Agree (4)	Agree (4)	Strongly agree (5)	Agree (4)	Strongly agree (5)	Neutral (3)	Agree (4)	Agree (4)	Agree (4)	Strongly agree (5)
19	• Second Year	• Minimal (used once or twice)	Looking up fun facts	• Assignment preparation;• Translation;	No	Agree (4)	Agree (4)	Agree (4)	Neutral (3)	Disagree (2)	Strongly Disagree (1)	Disagree (2)	Agree (4)	Neutral (3)	Disagree (2)	Neutral (3)	Agree (4)	Agree (4)	Agree (4)	Agree (4)	Agree (4)	Agree (4)	Neutral (3)	Agree (4)	Neutral (3)	Agree (4)	Agree (4)	Neutral (3)	Disagree (2)	Neutral (3)	Agree (4)	Neutral (3)	Neutral (3)	Agree (4)	Neutral (3)	Agree (4)	Agree (4)	Agree (4)	Agree (4)	Agree (4)	Agree (4)	Neutral (3)	Agree (4)	Neutral (3)	Neutral (3)
19	• Second Year	• Moderate (used several times)		• Study assistance;		Strongly agree (5)	Strongly agree (5)	Strongly agree (5)	Agree (4)	Strongly agree (5)	Strongly agree (5)	Strongly agree (5)	Strongly agree (5)	Strongly agree (5)	Strongly agree (5)	Agree (4)	Agree (4)	Strongly agree (5)	Strongly agree (5)	Strongly agree (5)	Strongly agree (5)	Agree (4)	Agree (4)	Strongly agree (5)	Strongly agree (5)	Strongly agree (5)	Strongly agree (5)	Strongly agree (5)	Strongly agree (5)	Strongly agree (5)	Strongly agree (5)	Strongly agree (5)	Strongly agree (5)	Strongly agree (5)	Strongly agree (5)	Agree (4)	Agree (4)	Agree (4)	Agree (4)	Neutral (3)	Disagree (2)	Disagree (2)	Agree (4)	Disagree (2)	Agree (4)
19	• Second Year	• Minimal (used once or twice)	to answer some questions	• Study assistance;	answer some questions in our public information	Neutral (3)	Agree (4)	Disagree (2)	Neutral (3)	Disagree (2)	Disagree (2)	Agree (4)	Agree (4)	Neutral (3)	Disagree (2)	Neutral (3)	Agree (4)	Neutral (3)	Agree (4)	Neutral (3)	Neutral (3)	Agree (4)	Agree (4)	Agree (4)	Agree (4)	Agree (4)	Neutral (3)	Agree (4)	Neutral (3)	Neutral (3)	Agree (4)	Agree (4)	Agree (4)	Neutral (3)	Agree (4)	Strongly agree (5)	Neutral (3)	Agree (4)	Neutral (3)	Agree (4)	Neutral (3)	Disagree (2)	Agree (4)	Neutral (3)	Agree (4)
19	• Second Year	• Minimal (used once or twice)	Study of Nursing	• Study assistance;• Translation;		Neutral (3)	Disagree (2)	Neutral (3)	Disagree (2)	Strongly Disagree (1)	Neutral (3)	Agree (4)	Agree (4)	Agree (4)	Neutral (3)	Agree (4)	Neutral (3)	Neutral (3)	Neutral (3)	Neutral (3)	Agree (4)	Neutral (3)	Neutral (3)	Neutral (3)	Agree (4)	Strongly agree (5)	Agree (4)	Strongly agree (5)	Agree (4)	Agree (4)	Agree (4)	Neutral (3)	Neutral (3)	Agree (4)	Strongly agree (5)	Agree (4)	Agree (4)	Strongly agree (5)	Agree (4)	Strongly agree (5)	Neutral (3)	Agree (4)	Agree (4)	Agree (4)	Strongly agree (5)
22	Fourth year	Moderate (used several times)	Research	Study assistance;Assignment preparation;Test questions familiarization;Research assistance;		Neutral (3)	Agree (4)	Agree (4)	Disagree (2)	Strongly Disagree (1)	Strongly Disagree (1)	Neutral (3)	Agree (4)	Strongly Agree (5)	Disagree (2)	Strongly Disagree (1)	Strongly Agree (5)	Strongly Agree (5)	Strongly Agree (5)	Strongly Agree (5)	Strongly Agree (5)	Strongly Agree (5)	Strongly Agree (5)	Strongly Agree (5)	Strongly Agree (5)	Strongly Agree (5)	Strongly Agree (5)	Neutral (3)	Strongly Agree (5)	Strongly Agree (5)	Strongly Agree (5)	Strongly Agree (5)	Strongly Agree (5)	Strongly Agree (5)	Strongly Agree (5)	Neutral (3)	Strongly Agree (5)	Agree (4)	Strongly Agree (5)	Agree (4)	Strongly Agree (5)	Neutral (3)	Strongly Agree (5)	Agree (4)	Agree (4)
23	Fourth year	Minimal (used once or twice)	Google	Assignment preparation;Presentation preparation;		Neutral (3)	Disagree (2)	Strongly Disagree (1)	Strongly Disagree (1)	Strongly Disagree (1)	Strongly Disagree (1)	Strongly Disagree (1)	Neutral (3)	Strongly Disagree (1)	Strongly Disagree (1)	Neutral (3)	Strongly Disagree (1)	Strongly Disagree (1)	Neutral (3)	Strongly Disagree (1)	Strongly Disagree (1)	Strongly Disagree (1)	Strongly Disagree (1)	Strongly Disagree (1)	Strongly Disagree (1)	Strongly Disagree (1)	Strongly Disagree (1)	Agree (4)	Neutral (3)	Strongly Disagree (1)	Neutral (3)	Neutral (3)	Strongly Disagree (1)	Strongly Agree (5)	Agree (4)	Agree (4)	Strongly Disagree (1)	Strongly Disagree (1)	Strongly Disagree (1)	Neutral (3)	Strongly Agree (5)	Strongly Agree (5)	Neutral (3)	Strongly Disagree (1)	Neutral (3)
23	Fourth year	Minimal (used once or twice)	Google	Assignment preparation;Presentation preparation;		Neutral (3)	Disagree (2)	Strongly Disagree (1)	Strongly Disagree (1)	Strongly Disagree (1)	Strongly Disagree (1)	Strongly Disagree (1)	Neutral (3)	Strongly Disagree (1)	Strongly Disagree (1)	Neutral (3)	Strongly Disagree (1)	Strongly Disagree (1)	Neutral (3)	Strongly Disagree (1)	Strongly Disagree (1)	Strongly Disagree (1)	Strongly Disagree (1)	Strongly Disagree (1)	Strongly Disagree (1)	Strongly Disagree (1)	Strongly Disagree (1)	Agree (4)	Neutral (3)	Strongly Disagree (1)	Neutral (3)	Neutral (3)	Strongly Disagree (1)	Strongly Agree (5)	Agree (4)	Agree (4)	Strongly Disagree (1)	Strongly Disagree (1)	Strongly Disagree (1)	Neutral (3)	Strongly Agree (5)	Strongly Agree (5)	Neutral (3)	Strongly Disagree (1)	Neutral (3)
21	Fourth year	Moderate (used several times)		Study assistance;Assignment preparation;Presentation preparation;		Agree (4)	Agree (4)	Agree (4)	Agree (4)	Agree (4)	Agree (4)	Agree (4)	Agree (4)	Agree (4)	Agree (4)	Agree (4)	Agree (4)	Agree (4)	Agree (4)	Agree (4)	Agree (4)	Agree (4)	Strongly Agree (5)	Strongly Agree (5)	Strongly Agree (5)	Strongly Agree (5)	Strongly Agree (5)	Strongly Agree (5)	Strongly Agree (5)	Strongly Agree (5)	Strongly Agree (5)	Strongly Agree (5)	Strongly Agree (5)	Strongly Agree (5)	Strongly Agree (5)	Strongly Agree (5)	Strongly Agree (5)	Strongly Agree (5)	Strongly Agree (5)	Strongly Agree (5)	Strongly Agree (5)	Strongly Agree (5)	Strongly Agree (5)	Strongly Agree (5)	Strongly Agree (5)
21	Fourth year	Extensive (regular use)		Study assistance;Assignment preparation;Presentation preparation;Test questions familiarization;Research assistance;		Strongly Agree (5)	Strongly Agree (5)	Neutral (3)	Agree (4)	Strongly Disagree (1)	Disagree (2)	Agree (4)	Strongly Agree (5)	Agree (4)	Agree (4)	Agree (4)	Strongly Agree (5)	Strongly Agree (5)	Agree (4)	Strongly Agree (5)	Agree (4)	Agree (4)	Agree (4)	Agree (4)	Strongly Agree (5)	Agree (4)	Agree (4)	Strongly Agree (5)	Strongly Agree (5)	Agree (4)	Strongly Agree (5)	Agree (4)	Agree (4)	Agree (4)	Agree (4)	Neutral (3)	Disagree (2)	Disagree (2)	Disagree (2)	Disagree (2)	Disagree (2)	Strongly Disagree (1)	Disagree (2)	Disagree (2)	Neutral (3)
21	Fourth year	Extensive (regular use)		Study assistance;Assignment preparation;Presentation preparation;Translation;Test questions familiarization;Research assistance;Writing research papers;		Strongly Agree (5)	Strongly Agree (5)	Strongly Agree (5)	Strongly Agree (5)	Strongly Disagree (1)	Strongly Disagree (1)	Strongly Agree (5)	Strongly Agree (5)	Strongly Agree (5)	Strongly Agree (5)	Neutral (3)	Strongly Agree (5)	Disagree (2)	Neutral (3)	Strongly Agree (5)	Strongly Agree (5)	Strongly Agree (5)	Strongly Agree (5)	Strongly Agree (5)	Strongly Agree (5)	Strongly Agree (5)	Strongly Agree (5)	Strongly Agree (5)	Strongly Agree (5)	Strongly Agree (5)	Strongly Agree (5)	Strongly Agree (5)	Strongly Agree (5)	Strongly Agree (5)	Strongly Agree (5)	Strongly Agree (5)	Strongly Agree (5)	Strongly Agree (5)	Strongly Agree (5)	Strongly Agree (5)	Agree (4)	Strongly Agree (5)	Strongly Agree (5)	Strongly Agree (5)	Strongly Agree (5)
21	Fourth year	Moderate (used several times)	In study	Study assistance;Translation;Test questions familiarization;		Neutral (3)	Neutral (3)	Disagree (2)	Disagree (2)	Strongly Disagree (1)	Disagree (2)	Neutral (3)	Agree (4)	Neutral (3)	Disagree (2)	Agree (4)	Agree (4)	Agree (4)	Agree (4)	Agree (4)	Agree (4)	Agree (4)	Neutral (3)	Agree (4)	Agree (4)	Agree (4)	Agree (4)	Agree (4)	Agree (4)	Neutral (3)	Agree (4)	Agree (4)	Agree (4)	Agree (4)	Agree (4)	Neutral (3)	Neutral (3)	Agree (4)	Neutral (3)	Neutral (3)	Neutral (3)	Neutral (3)	Agree (4)	Neutral (3)	Agree (4)
20	third year	Moderate (used several times)		Presentation preparation;Assignment preparation;Research assistance;Study assistance;		Neutral (3)	Neutral (3)	Neutral (3)	Disagree (2)	Strongly Disagree (1)	Neutral (3)	Agree (4)	Agree (4)	Agree (4)	Disagree (2)	Neutral (3)	Neutral (3)	Neutral (3)	Agree (4)	Agree (4)	Agree (4)	Neutral (3)	Disagree (2)	Agree (4)	Agree (4)	Agree (4)	Agree (4)	Agree (4)	Neutral (3)	Disagree (2)	Agree (4)	Neutral (3)	Neutral (3)	Strongly Agree (5)	Agree (4)	Strongly Agree (5)	Strongly Agree (5)	Strongly Agree (5)	Strongly Disagree (1)	Disagree (2)	Agree (4)	Agree (4)	Neutral (3)	Agree (4)	Neutral (3)
20	third year	Extensive (regular use)	Everything even my personal life	Study assistance;Test questions familiarization;		Strongly Agree (5)	Strongly Agree (5)	Strongly Agree (5)	Strongly Agree (5)	Strongly Disagree (1)	Strongly Disagree (1)	Neutral (3)	Strongly Agree (5)	Strongly Agree (5)	Strongly Agree (5)	Strongly Agree (5)	Strongly Agree (5)	Strongly Agree (5)	Strongly Agree (5)	Strongly Agree (5)	Strongly Agree (5)	Strongly Agree (5)	Strongly Agree (5)	Strongly Agree (5)	Strongly Agree (5)	Strongly Agree (5)	Strongly Agree (5)	Strongly Agree (5)	Strongly Agree (5)	Strongly Agree (5)	Strongly Agree (5)	Strongly Agree (5)	Strongly Agree (5)	Strongly Agree (5)	Strongly Agree (5)	Strongly Agree (5)	Strongly Agree (5)		Strongly Agree (5)	Strongly Agree (5)	Strongly Agree (5)	Strongly Agree (5)	Strongly Agree (5)	Strongly Agree (5)	Strongly Agree (5)
20	third year	Minimal (used once or twice)		Study assistance;Research assistance;Writing research papers;Assignment preparation;		Agree (4)	Agree (4)	Disagree (2)	Neutral (3)	Strongly Disagree (1)	Neutral (3)	Neutral (3)	Agree (4)	Neutral (3)																															Strongly Agree (5)
20	third year	Extensive (regular use)		Study assistance;Test questions familiarization;Translation;Research assistance;		Strongly Agree (5)	Strongly Agree (5)	Neutral (3)	Agree (4)	Strongly Disagree (1)	Strongly Disagree (1)	Strongly Agree (5)	Strongly Agree (5)	Agree (4)	Strongly Agree (5)	Neutral (3)	Agree (4)	Strongly Agree (5)	Agree (4)	Agree (4)	Agree (4)	Strongly Agree (5)	Agree (4)	Strongly Agree (5)	Strongly Agree (5)	Strongly Agree (5)	Strongly Agree (5)	Strongly Agree (5)	Agree (4)	Strongly Agree (5)	Strongly Agree (5)	Strongly Agree (5)	Neutral (3)	Strongly Agree (5)	Strongly Agree (5)	Agree (4)	Agree (4)	Agree (4)	Neutral (3)	Agree (4)	Strongly Agree (5)	Agree (4)	Strongly Agree (5)	Neutral (3)	Strongly Agree (5)
20	• Third Year	• Minimal (used once or twice)	Looking up fun facts	• Assignment preparation;• Translation;	No	Agree (4)	Agree (4)	Agree (4)	Neutral (3)	Disagree (2)	Strongly Disagree (1)	Disagree (2)	Agree (4)	Neutral (3)	Disagree (2)	Neutral (3)	Agree (4)	Agree (4)	Agree (4)	Agree (4)	Agree (4)	Agree (4)	Neutral (3)	Agree (4)	Neutral (3)	Agree (4)	Agree (4)	Neutral (3)	Disagree (2)	Neutral (3)	Agree (4)	Neutral (3)	Neutral (3)	Agree (4)	Neutral (3)	Agree (4)	Agree (4)	Agree (4)	Agree (4)	Agree (4)	Agree (4)	Neutral (3)	Agree (4)	Neutral (3)	Neutral (3)
20	• Third Year	• Moderate (used several times)		• Study assistance;		Strongly agree (5)	Strongly agree (5)	Strongly agree (5)	Agree (4)	Strongly agree (5)	Strongly agree (5)	Strongly agree (5)	Strongly agree (5)	Strongly agree (5)	Strongly agree (5)	Agree (4)	Agree (4)	Strongly agree (5)	Strongly agree (5)	Strongly agree (5)	Strongly agree (5)	Agree (4)	Agree (4)	Strongly agree (5)	Strongly agree (5)	Strongly agree (5)	Strongly agree (5)	Strongly agree (5)	Strongly agree (5)	Strongly agree (5)	Strongly agree (5)	Strongly agree (5)	Strongly agree (5)	Strongly agree (5)	Strongly agree (5)	Agree (4)	Agree (4)	Agree (4)	Agree (4)	Neutral (3)	Disagree (2)	Disagree (2)	Agree (4)	Disagree (2)	Agree (4)
20	• Third Year	• Minimal (used once or twice)	to answer some questions	• Study assistance;	answer some questions in our public information	Neutral (3)	Agree (4)	Disagree (2)	Neutral (3)	Disagree (2)	Disagree (2)	Agree (4)	Agree (4)	Neutral (3)	Disagree (2)	Neutral (3)	Agree (4)	Neutral (3)	Agree (4)	Neutral (3)	Neutral (3)	Agree (4)	Agree (4)	Agree (4)	Agree (4)	Agree (4)	Neutral (3)	Agree (4)	Neutral (3)	Neutral (3)	Agree (4)	Agree (4)	Agree (4)	Neutral (3)	Agree (4)	Strongly agree (5)	Neutral (3)	Agree (4)	Neutral (3)	Agree (4)	Neutral (3)	Disagree (2)	Agree (4)	Neutral (3)	Agree (4)
20	• Third Year	• Minimal (used once or twice)	Study of Nursing	• Study assistance;• Translation;		Neutral (3)	Disagree (2)	Neutral (3)	Disagree (2)	Strongly Disagree (1)	Neutral (3)	Agree (4)	Agree (4)	Agree (4)	Neutral (3)	Agree (4)	Neutral (3)	Neutral (3)	Neutral (3)	Neutral (3)	Agree (4)	Neutral (3)	Neutral (3)	Neutral (3)	Agree (4)	Strongly agree (5)	Agree (4)	Strongly agree (5)	Agree (4)	Agree (4)	Agree (4)	Neutral (3)	Neutral (3)	Agree (4)	Strongly agree (5)	Agree (4)	Agree (4)	Strongly agree (5)	Agree (4)	Strongly agree (5)	Neutral (3)	Agree (4)	Agree (4)	Agree (4)	Strongly agree (5)
20	• Third Year	• Minimal (used once or twice)	Looking up fun facts	• Assignment preparation;• Translation;	No	Agree (4)	Agree (4)	Agree (4)	Neutral (3)	Disagree (2)	Strongly Disagree (1)	Disagree (2)	Agree (4)	Neutral (3)	Disagree (2)	Neutral (3)	Agree (4)	Agree (4)	Agree (4)	Agree (4)	Agree (4)	Agree (4)	Neutral (3)	Agree (4)	Neutral (3)	Agree (4)	Agree (4)	Neutral (3)	Disagree (2)	Neutral (3)	Agree (4)	Neutral (3)	Neutral (3)	Agree (4)	Neutral (3)	Agree (4)	Agree (4)	Agree (4)	Agree (4)	Agree (4)	Agree (4)	Neutral (3)	Agree (4)	Neutral (3)	Neutral (3)
20	• Third Year	• Moderate (used several times)		• Study assistance;		Strongly agree (5)	Strongly agree (5)	Strongly agree (5)	Agree (4)	Strongly agree (5)	Strongly agree (5)	Strongly agree (5)	Strongly agree (5)	Strongly agree (5)	Strongly agree (5)	Agree (4)	Agree (4)	Strongly agree (5)	Strongly agree (5)	Strongly agree (5)	Strongly agree (5)	Agree (4)	Agree (4)	Strongly agree (5)	Strongly agree (5)	Strongly agree (5)	Strongly agree (5)	Strongly agree (5)	Strongly agree (5)	Strongly agree (5)	Strongly agree (5)	Strongly agree (5)	Strongly agree (5)	Strongly agree (5)	Strongly agree (5)	Agree (4)	Agree (4)	Agree (4)	Agree (4)	Neutral (3)	Disagree (2)	Disagree (2)	Agree (4)	Disagree (2)	Agree (4)
20	• Third Year	• Minimal (used once or twice)	to answer some questions	• Study assistance;	answer some questions in our public information	Neutral (3)	Agree (4)	Disagree (2)	Neutral (3)	Disagree (2)	Disagree (2)	Agree (4)	Agree (4)	Neutral (3)	Disagree (2)	Neutral (3)	Agree (4)	Neutral (3)	Agree (4)	Neutral (3)	Neutral (3)	Agree (4)	Agree (4)	Agree (4)	Agree (4)	Agree (4)	Neutral (3)	Agree (4)	Neutral (3)	Neutral (3)	Agree (4)	Agree (4)	Agree (4)	Neutral (3)	Agree (4)	Strongly agree (5)	Neutral (3)	Agree (4)	Neutral (3)	Agree (4)	Neutral (3)	Disagree (2)	Agree (4)	Neutral (3)	Agree (4)
20	• Third Year	• Minimal (used once or twice)	Study of Nursing	• Study assistance;• Translation;		Neutral (3)	Disagree (2)	Neutral (3)	Disagree (2)	Strongly Disagree (1)	Neutral (3)	Agree (4)	Agree (4)	Agree (4)	Neutral (3)	Agree (4)	Neutral (3)	Neutral (3)	Neutral (3)	Neutral (3)	Agree (4)	Neutral (3)	Neutral (3)	Neutral (3)	Agree (4)	Strongly agree (5)	Agree (4)	Strongly agree (5)	Agree (4)	Agree (4)	Agree (4)	Neutral (3)	Neutral (3)	Agree (4)	Strongly agree (5)	Agree (4)	Agree (4)	Strongly agree (5)	Agree (4)	Strongly agree (5)	Neutral (3)	Agree (4)	Agree (4)	Agree (4)	Strongly agree (5)
20	• Third Year	• Minimal (used once or twice)	Looking up fun facts	• Assignment preparation;• Translation;	No	Agree (4)	Agree (4)	Agree (4)	Neutral (3)	Disagree (2)	Strongly Disagree (1)	Disagree (2)	Agree (4)	Neutral (3)	Disagree (2)	Neutral (3)	Agree (4)	Agree (4)	Agree (4)	Agree (4)	Agree (4)	Agree (4)	Neutral (3)	Agree (4)	Neutral (3)	Agree (4)	Agree (4)	Neutral (3)	Disagree (2)	Neutral (3)	Agree (4)	Neutral (3)	Neutral (3)	Agree (4)	Neutral (3)	Agree (4)	Agree (4)	Agree (4)	Agree (4)	Agree (4)	Agree (4)	Neutral (3)	Agree (4)	Neutral (3)	Neutral (3)
20	• Third Year	• Moderate (used several times)		• Study assistance;		Strongly agree (5)	Strongly agree (5)	Strongly agree (5)	Agree (4)	Strongly agree (5)	Strongly agree (5)	Strongly agree (5)	Strongly agree (5)	Strongly agree (5)	Strongly agree (5)	Agree (4)	Agree (4)	Strongly agree (5)	Strongly agree (5)	Strongly agree (5)	Strongly agree (5)	Agree (4)	Agree (4)	Strongly agree (5)	Strongly agree (5)	Strongly agree (5)	Strongly agree (5)	Strongly agree (5)	Strongly agree (5)	Strongly agree (5)	Strongly agree (5)	Strongly agree (5)	Strongly agree (5)	Strongly agree (5)	Strongly agree (5)	Agree (4)	Agree (4)	Agree (4)	Agree (4)	Neutral (3)	Disagree (2)	Disagree (2)	Agree (4)	Disagree (2)	Agree (4)
20	• Third Year	• Minimal (used once or twice)	to answer some questions	• Study assistance;	answer some questions in our public information	Neutral (3)	Agree (4)	Disagree (2)	Neutral (3)	Disagree (2)	Disagree (2)	Agree (4)	Agree (4)	Neutral (3)	Disagree (2)	Neutral (3)	Agree (4)	Neutral (3)	Agree (4)	Neutral (3)	Neutral (3)	Agree (4)	Agree (4)	Agree (4)	Agree (4)	Agree (4)	Neutral (3)	Agree (4)	Neutral (3)	Neutral (3)	Agree (4)	Agree (4)	Agree (4)	Neutral (3)	Agree (4)	Strongly agree (5)	Neutral (3)	Agree (4)	Neutral (3)	Agree (4)	Neutral (3)	Disagree (2)	Agree (4)	Neutral (3)	Agree (4)
20	• Third Year	• Minimal (used once or twice)	Study of Nursing	• Study assistance;• Translation;		Neutral (3)	Disagree (2)	Neutral (3)	Disagree (2)	Strongly Disagree (1)	Neutral (3)	Agree (4)	Agree (4)	Agree (4)	Neutral (3)	Agree (4)	Neutral (3)	Neutral (3)	Neutral (3)	Neutral (3)	Agree (4)	Neutral (3)	Neutral (3)	Neutral (3)	Agree (4)	Strongly agree (5)	Agree (4)	Strongly agree (5)	Agree (4)	Agree (4)	Agree (4)	Neutral (3)	Neutral (3)	Agree (4)	Strongly agree (5)	Agree (4)	Agree (4)	Strongly agree (5)	Agree (4)	Strongly agree (5)	Neutral (3)	Agree (4)	Agree (4)	Agree (4)	Strongly agree (5)
20	• Third Year	• Minimal (used once or twice)	Looking up fun facts	• Assignment preparation;• Translation;	No	Agree (4)	Agree (4)	Agree (4)	Neutral (3)	Disagree (2)	Strongly Disagree (1)	Disagree (2)	Agree (4)	Neutral (3)	Disagree (2)	Neutral (3)	Agree (4)	Agree (4)	Agree (4)	Agree (4)	Agree (4)	Agree (4)	Neutral (3)	Agree (4)	Neutral (3)	Agree (4)	Agree (4)	Neutral (3)	Disagree (2)	Neutral (3)	Agree (4)	Neutral (3)	Neutral (3)	Agree (4)	Neutral (3)	Agree (4)	Agree (4)	Agree (4)	Agree (4)	Agree (4)	Agree (4)	Neutral (3)	Agree (4)	Neutral (3)	Neutral (3)
20	• Third Year	• Moderate (used several times)		• Study assistance;		Strongly agree (5)	Strongly agree (5)	Strongly agree (5)	Agree (4)	Strongly agree (5)	Strongly agree (5)	Strongly agree (5)	Strongly agree (5)	Strongly agree (5)	Strongly agree (5)	Agree (4)	Agree (4)	Strongly agree (5)	Strongly agree (5)	Strongly agree (5)	Strongly agree (5)	Agree (4)	Agree (4)	Strongly agree (5)	Strongly agree (5)	Strongly agree (5)	Strongly agree (5)	Strongly agree (5)	Strongly agree (5)	Strongly agree (5)	Strongly agree (5)	Strongly agree (5)	Strongly agree (5)	Strongly agree (5)	Strongly agree (5)	Agree (4)	Agree (4)	Agree (4)	Agree (4)	Neutral (3)	Disagree (2)	Disagree (2)	Agree (4)	Disagree (2)	Agree (4)
20	• Third Year	• Minimal (used once or twice)	to answer some questions	• Study assistance;	answer some questions in our public information	Neutral (3)	Agree (4)	Disagree (2)	Neutral (3)	Disagree (2)	Disagree (2)	Agree (4)	Agree (4)	Neutral (3)	Disagree (2)	Neutral (3)	Agree (4)	Neutral (3)	Agree (4)	Neutral (3)	Neutral (3)	Agree (4)	Agree (4)	Agree (4)	Agree (4)	Agree (4)	Neutral (3)	Agree (4)	Neutral (3)	Neutral (3)	Agree (4)	Agree (4)	Agree (4)	Neutral (3)	Agree (4)	Strongly agree (5)	Neutral (3)	Agree (4)	Neutral (3)	Agree (4)	Neutral (3)	Disagree (2)	Agree (4)	Neutral (3)	Agree (4)
19	• Second Year	• Minimal (used once or twice)	Study of Nursing	• Study assistance;• Translation;		Neutral (3)	Disagree (2)	Neutral (3)	Disagree (2)	Strongly Disagree (1)	Neutral (3)	Agree (4)	Agree (4)	Agree (4)	Neutral (3)	Agree (4)	Neutral (3)	Neutral (3)	Neutral (3)	Neutral (3)	Agree (4)	Neutral (3)	Neutral (3)	Neutral (3)	Agree (4)	Strongly agree (5)	Agree (4)	Strongly agree (5)	Agree (4)	Agree (4)	Agree (4)	Neutral (3)	Neutral (3)	Agree (4)	Strongly agree (5)	Agree (4)	Agree (4)	Strongly agree (5)	Agree (4)	Strongly agree (5)	Neutral (3)	Agree (4)	Agree (4)	Agree (4)	Strongly agree (5)
19	• Second Year	• Minimal (used once or twice)	Looking up fun facts	• Assignment preparation;• Translation;	No	Agree (4)	Agree (4)	Agree (4)	Neutral (3)	Disagree (2)	Strongly Disagree (1)	Disagree (2)	Agree (4)	Neutral (3)	Disagree (2)	Neutral (3)	Agree (4)	Agree (4)	Agree (4)	Agree (4)	Agree (4)	Agree (4)	Neutral (3)	Agree (4)	Neutral (3)	Agree (4)	Agree (4)	Neutral (3)	Disagree (2)	Neutral (3)	Agree (4)	Neutral (3)	Neutral (3)	Agree (4)	Neutral (3)	Agree (4)	Agree (4)	Agree (4)	Agree (4)	Agree (4)	Agree (4)	Neutral (3)	Agree (4)	Neutral (3)	Neutral (3)
19	• Second Year	• Moderate (used several times)		• Study assistance;		Strongly agree (5)	Strongly agree (5)	Strongly agree (5)	Agree (4)	Strongly agree (5)	Strongly agree (5)	Strongly agree (5)	Strongly agree (5)	Strongly agree (5)	Strongly agree (5)	Agree (4)	Agree (4)	Strongly agree (5)	Strongly agree (5)	Strongly agree (5)	Strongly agree (5)	Agree (4)	Agree (4)	Strongly agree (5)	Strongly agree (5)	Strongly agree (5)	Strongly agree (5)	Strongly agree (5)	Strongly agree (5)	Strongly agree (5)	Strongly agree (5)	Strongly agree (5)	Strongly agree (5)	Strongly agree (5)	Strongly agree (5)	Agree (4)	Agree (4)	Agree (4)	Agree (4)	Neutral (3)	Disagree (2)	Disagree (2)	Agree (4)	Disagree (2)	Agree (4)
19	• Second Year	• Minimal (used once or twice)	to answer some questions	• Study assistance;	answer some questions in our public information	Neutral (3)	Agree (4)	Disagree (2)	Neutral (3)	Disagree (2)	Disagree (2)	Agree (4)	Agree (4)	Neutral (3)	Disagree (2)	Neutral (3)	Agree (4)	Neutral (3)	Agree (4)	Neutral (3)	Neutral (3)	Agree (4)	Agree (4)	Agree (4)	Agree (4)	Agree (4)	Neutral (3)	Agree (4)	Neutral (3)	Neutral (3)	Agree (4)	Agree (4)	Agree (4)	Neutral (3)	Agree (4)	Strongly agree (5)	Neutral (3)	Agree (4)	Neutral (3)	Agree (4)	Neutral (3)	Disagree (2)	Agree (4)	Neutral (3)	Agree (4)
19	• Second Year	• Minimal (used once or twice)	Study of Nursing	• Study assistance;• Translation;		Neutral (3)	Disagree (2)	Neutral (3)	Disagree (2)	Strongly Disagree (1)	Neutral (3)	Agree (4)	Agree (4)	Agree (4)	Neutral (3)	Agree (4)	Neutral (3)	Neutral (3)	Neutral (3)	Neutral (3)	Agree (4)	Neutral (3)	Neutral (3)	Neutral (3)	Agree (4)	Strongly agree (5)	Agree (4)	Strongly agree (5)	Agree (4)	Agree (4)	Agree (4)	Neutral (3)	Neutral (3)	Agree (4)	Strongly agree (5)	Agree (4)	Agree (4)	Strongly agree (5)	Agree (4)	Strongly agree (5)	Neutral (3)	Agree (4)	Agree (4)	Agree (4)	Strongly agree (5)
19	• Second Year	• Minimal (used once or twice)	Looking up fun facts	• Assignment preparation;• Translation;	No	Agree (4)	Agree (4)	Agree (4)	Neutral (3)	Disagree (2)	Strongly Disagree (1)	Disagree (2)	Agree (4)	Neutral (3)	Disagree (2)	Neutral (3)	Agree (4)	Agree (4)	Agree (4)	Agree (4)	Agree (4)	Agree (4)	Neutral (3)	Agree (4)	Neutral (3)	Agree (4)	Agree (4)	Neutral (3)	Disagree (2)	Neutral (3)	Agree (4)	Neutral (3)	Neutral (3)	Agree (4)	Neutral (3)	Agree (4)	Agree (4)	Agree (4)	Agree (4)	Agree (4)	Agree (4)	Neutral (3)	Agree (4)	Neutral (3)	Neutral (3)
20	• Third Year	• Moderate (used several times)		• Study assistance;		Strongly agree (5)	Strongly agree (5)	Strongly agree (5)	Agree (4)	Strongly agree (5)	Strongly agree (5)	Strongly agree (5)	Strongly agree (5)	Strongly agree (5)	Strongly agree (5)	Agree (4)	Agree (4)	Strongly agree (5)	Strongly agree (5)	Strongly agree (5)	Strongly agree (5)	Agree (4)	Agree (4)	Strongly agree (5)	Strongly agree (5)	Strongly agree (5)	Strongly agree (5)	Strongly agree (5)	Strongly agree (5)	Strongly agree (5)	Strongly agree (5)	Strongly agree (5)	Strongly agree (5)	Strongly agree (5)	Strongly agree (5)	Agree (4)	Agree (4)	Agree (4)	Agree (4)	Neutral (3)	Disagree (2)	Disagree (2)	Agree (4)	Disagree (2)	Agree (4)
20	• Third Year	• Minimal (used once or twice)	to answer some questions	• Study assistance;	answer some questions in our public information	Neutral (3)	Agree (4)	Disagree (2)	Neutral (3)	Disagree (2)	Disagree (2)	Agree (4)	Agree (4)	Neutral (3)	Disagree (2)	Neutral (3)	Agree (4)	Neutral (3)	Agree (4)	Neutral (3)	Neutral (3)	Agree (4)	Agree (4)	Agree (4)	Agree (4)	Agree (4)	Neutral (3)	Agree (4)	Neutral (3)	Neutral (3)	Agree (4)	Agree (4)	Agree (4)	Neutral (3)	Agree (4)	Strongly agree (5)	Neutral (3)	Agree (4)	Neutral (3)	Agree (4)	Neutral (3)	Disagree (2)	Agree (4)	Neutral (3)	Agree (4)
20	• Third Year	• Minimal (used once or twice)	Study of Nursing	• Study assistance;• Translation;		Neutral (3)	Disagree (2)	Neutral (3)	Disagree (2)	Strongly Disagree (1)	Neutral (3)	Agree (4)	Agree (4)	Agree (4)	Neutral (3)	Agree (4)	Neutral (3)	Neutral (3)	Neutral (3)	Neutral (3)	Agree (4)	Neutral (3)	Neutral (3)	Neutral (3)	Agree (4)	Strongly agree (5)	Agree (4)	Strongly agree (5)	Agree (4)	Agree (4)	Agree (4)	Neutral (3)	Neutral (3)	Agree (4)	Strongly agree (5)	Agree (4)	Agree (4)	Strongly agree (5)	Agree (4)	Strongly agree (5)	Neutral (3)	Agree (4)	Agree (4)	Agree (4)	Strongly agree (5)
21	• Fourth Year	• Minimal (used once or twice)		• Presentation preparation;• Research assistance;• Writing research papers;		Neutral (3)	Agree (4)	Neutral (3)	Neutral (3)	Disagree (2)	Neutral (3)	Disagree (2)	Neutral (3)	Agree (4)	Agree (4)	Strongly Disagree (1)	Agree (4)	Agree (4)	Neutral (3)	Agree (4)	Neutral (3)	Neutral (3)	Neutral (3)	Agree (4)	Agree (4)	Agree (4)	Neutral (3)	Neutral (3)	Agree (4)	Neutral (3)	Neutral (3)	Neutral (3)	Agree (4)	Agree (4)	Agree (4)	Neutral (3)	Disagree (2)	Neutral (3)	Neutral (3)	Neutral (3)	Neutral (3)	Agree (4)	Agree (4)	Agree (4)	Agree (4)
21	• Fourth Year	• Moderate (used several times)	General information	• Translation;• Study assistance;		Neutral (3)	Disagree (2)	Agree (4)	Disagree (2)	Neutral (3)	Neutral (3)	Neutral (3)	Agree (4)	Neutral (3)	Agree (4)	Neutral (3)	Agree (4)	Neutral (3)	Agree (4)	Agree (4)	Agree (4)	Disagree (2)	Neutral (3)	Agree (4)	Disagree (2)	Neutral (3)	Neutral (3)	Disagree (2)	Disagree (2)	Neutral (3)	Neutral (3)	Disagree (2)	Neutral (3)	Neutral (3)	Neutral (3)	Agree (4)	Neutral (3)	Disagree (2)	Disagree (2)	Disagree (2)	Disagree (2)	Neutral (3)	Neutral (3)	Neutral (3)	Neutral (3)
21	• Fourth Year	• None		• Other (please specify): [Open-ended];		Disagree (2)	Disagree (2)	Disagree (2)	Strongly Disagree (1)	Strongly Disagree (1)	Strongly Disagree (1)	Strongly Disagree (1)	Disagree (2)	Disagree (2)	Strongly Disagree (1)	Disagree (2)	Disagree (2)	Disagree (2)	Disagree (2)	Disagree (2)	Disagree (2)	Disagree (2)	Disagree (2)	Disagree (2)	Disagree (2)	Disagree (2)	Disagree (2)	Disagree (2)	Disagree (2)	Disagree (2)	Disagree (2)	Disagree (2)	Disagree (2)	Disagree (2)	Disagree (2)	Agree (4)	Agree (4)	Agree (4)	Agree (4)	Agree (4)	Agree (4)	Agree (4)	Agree (4)	Agree (4)	Agree (4)
21	• Fourth Year	• Moderate (used several times)	Research	• Assignment preparation;• Translation;• Research assistance;• Writing research papers;		Neutral (3)	Neutral (3)	Neutral (3)	Neutral (3)	Strongly Disagree (1)	Disagree (2)	Disagree (2)	Neutral (3)	Disagree (2)	Disagree (2)	Neutral (3)	Agree (4)	Neutral (3)	Agree (4)	Agree (4)	Agree (4)	Agree (4)	Neutral (3)	Agree (4)	Agree (4)	Agree (4)	Neutral (3)	Agree (4)	Neutral (3)	Agree (4)	Agree (4)	Agree (4)	Disagree (2)	Neutral (3)	Strongly agree (5)	Agree (4)	Agree (4)	Agree (4)	Strongly agree (5)	Strongly agree (5)	Strongly agree (5)	Agree (4)	Strongly agree (5)	Neutral (3)	Neutral (3)
21	• Fourth Year	• Moderate (used several times)	Research	• Presentation preparation;• Translation;• Assignment preparation;		Neutral (3)	Agree (4)	Agree (4)	Neutral (3)	Neutral (3)	Neutral (3)	Neutral (3)	Agree (4)	Agree (4)	Agree (4)	Agree (4)	Agree (4)	Agree (4)	Agree (4)	Agree (4)	Neutral (3)	Neutral (3)	Agree (4)	Agree (4)	Neutral (3)	Agree (4)	Neutral (3)	Agree (4)	Neutral (3)	Agree (4)	Agree (4)	Neutral (3)	Agree (4)	Agree (4)	Neutral (3)	Agree (4)	Neutral (3)	Neutral (3)	Neutral (3)	Neutral (3)	Neutral (3)	Neutral (3)	Agree (4)	Agree (4)	Agree (4)
21	• Fourth Year	• Moderate (used several times)	Assignment and plagiarism checker	• Assignment preparation;• Research assistance;		Neutral (3)	Neutral (3)	Disagree (2)	Neutral (3)	Neutral (3)	Neutral (3)	Disagree (2)	Neutral (3)	Disagree (2)	Disagree (2)	Neutral (3)	Neutral (3)	Disagree (2)	Strongly Disagree (1)	Disagree (2)	Neutral (3)	Neutral (3)	Neutral (3)	Neutral (3)	Disagree (2)	Agree (4)	Neutral (3)	Neutral (3)	Agree (4)	Neutral (3)	Neutral (3)	Neutral (3)	Disagree (2)	Neutral (3)	Agree (4)	Agree (4)	Agree (4)	Agree (4)	Strongly agree (5)	Agree (4)	Strongly agree (5)	Agree (4)	Agree (4)	Agree (4)	Strongly agree (5)
22	• Fourth Year	• None	.	• Writing research papers;• Research assistance;• Test questions familiarization;• Translation;• Presentation preparation;• Assignment preparation;• Study assistance;		Strongly Disagree (1)	Strongly Disagree (1)	Strongly Disagree (1)	Strongly Disagree (1)	Strongly Disagree (1)	Disagree (2)	Strongly Disagree (1)	Strongly Disagree (1)	Neutral (3)	Disagree (2)	Disagree (2)	Agree (4)	Neutral (3)	Neutral (3)	Agree (4)	Neutral (3)	Agree (4)	Neutral (3)	Neutral (3)	Neutral (3)	Strongly agree (5)	Strongly Disagree (1)	Disagree (2)	Strongly Disagree (1)	Disagree (2)	Neutral (3)	Neutral (3)	Neutral (3)	Neutral (3)	Neutral (3)	Neutral (3)	Neutral (3)	Agree (4)	Neutral (3)	Strongly agree (5)	Strongly agree (5)	Strongly agree (5)	Strongly agree (5)	Neutral (3)	Strongly agree (5)
21	• Fourth Year	• None	.	• Study assistance;	.	Strongly Disagree (1)	Strongly Disagree (1)	Strongly Disagree (1)	Strongly Disagree (1)	Strongly Disagree (1)	Strongly Disagree (1)	Strongly Disagree (1)	Strongly Disagree (1)	Strongly Disagree (1)	Strongly Disagree (1)	Strongly Disagree (1)	Strongly Disagree (1)	Strongly Disagree (1)	Strongly Disagree (1)	Strongly Disagree (1)	Strongly Disagree (1)	Strongly Disagree (1)	Strongly Disagree (1)	Strongly Disagree (1)	Strongly Disagree (1)	Strongly Disagree (1)	Strongly Disagree (1)	Strongly Disagree (1)	Strongly Disagree (1)	Strongly Disagree (1)	Strongly Disagree (1)	Strongly Disagree (1)	Strongly Disagree (1)	Strongly Disagree (1)	Strongly Disagree (1)	Strongly Disagree (1)	Strongly Disagree (1)	Strongly Disagree (1)	Strongly Disagree (1)	Strongly Disagree (1)	Strongly Disagree (1)	Strongly Disagree (1)	Strongly Disagree (1)	Strongly Disagree (1)	Strongly Disagree (1)
21	• Fourth Year	• Minimal (used once or twice)		• Study assistance;• Assignment preparation;• Translation;• Research assistance;• Writing research papers;	-	Disagree (2)	Disagree (2)	Disagree (2)	Disagree (2)	Disagree (2)	Disagree (2)	Disagree (2)	Disagree (2)	Disagree (2)	Disagree (2)	Disagree (2)	Disagree (2)	Disagree (2)	Disagree (2)	Disagree (2)	Disagree (2)	Disagree (2)	Disagree (2)	Disagree (2)	Disagree (2)	Disagree (2)	Disagree (2)	Disagree (2)	Disagree (2)	Neutral (3)	Neutral (3)	Neutral (3)	Neutral (3)	Neutral (3)	Neutral (3)	Neutral (3)	Neutral (3)	Neutral (3)	Neutral (3)	Neutral (3)	Neutral (3)	Neutral (3)	Neutral (3)	Neutral (3)	Neutral (3)
21	• Fourth Year	• Minimal (used once or twice)		• Presentation preparation;• Research assistance;• Writing research papers;		Neutral (3)	Agree (4)	Neutral (3)	Neutral (3)	Disagree (2)	Neutral (3)	Disagree (2)	Neutral (3)	Agree (4)	Agree (4)	Strongly Disagree (1)	Agree (4)	Agree (4)	Neutral (3)	Agree (4)	Neutral (3)	Neutral (3)	Neutral (3)	Agree (4)	Agree (4)	Agree (4)	Neutral (3)	Neutral (3)	Agree (4)	Neutral (3)	Neutral (3)	Neutral (3)	Agree (4)	Agree (4)	Agree (4)	Neutral (3)	Disagree (2)	Neutral (3)	Neutral (3)	Neutral (3)	Neutral (3)	Agree (4)	Agree (4)	Agree (4)	Agree (4)
21	• Fourth Year	• Moderate (used several times)	General information	• Translation;• Study assistance;		Neutral (3)	Disagree (2)	Agree (4)	Disagree (2)	Neutral (3)	Neutral (3)	Neutral (3)	Agree (4)	Neutral (3)	Agree (4)	Neutral (3)	Agree (4)	Neutral (3)	Agree (4)	Agree (4)	Agree (4)	Disagree (2)	Neutral (3)	Agree (4)	Disagree (2)	Neutral (3)	Neutral (3)	Disagree (2)	Disagree (2)	Neutral (3)	Neutral (3)	Disagree (2)	Neutral (3)	Neutral (3)	Neutral (3)	Agree (4)	Neutral (3)	Disagree (2)	Disagree (2)	Disagree (2)	Disagree (2)	Neutral (3)	Neutral (3)	Neutral (3)	Neutral (3)
21	• Fourth Year	• None		• Other (please specify): [Open-ended];		Disagree (2)	Disagree (2)	Disagree (2)	Strongly Disagree (1)	Strongly Disagree (1)	Strongly Disagree (1)	Strongly Disagree (1)	Disagree (2)	Disagree (2)	Strongly Disagree (1)	Disagree (2)	Disagree (2)	Disagree (2)	Disagree (2)	Disagree (2)	Disagree (2)	Disagree (2)	Disagree (2)	Disagree (2)	Disagree (2)	Disagree (2)	Disagree (2)	Disagree (2)	Disagree (2)	Disagree (2)	Disagree (2)	Disagree (2)	Disagree (2)	Disagree (2)	Disagree (2)	Agree (4)	Agree (4)	Agree (4)	Agree (4)	Agree (4)	Agree (4)	Agree (4)	Agree (4)	Agree (4)	Agree (4)
22	• Fourth Year	• Moderate (used several times)	Research	• Assignment preparation;• Translation;• Research assistance;• Writing research papers;		Neutral (3)	Neutral (3)	Neutral (3)	Neutral (3)	Strongly Disagree (1)	Disagree (2)	Disagree (2)	Neutral (3)	Disagree (2)	Disagree (2)	Neutral (3)	Agree (4)	Neutral (3)	Agree (4)	Agree (4)	Agree (4)	Agree (4)	Neutral (3)	Agree (4)	Agree (4)	Agree (4)	Neutral (3)	Agree (4)	Neutral (3)	Agree (4)	Agree (4)	Agree (4)	Disagree (2)	Neutral (3)	Strongly agree (5)	Agree (4)	Agree (4)	Agree (4)	Strongly agree (5)	Strongly agree (5)	Strongly agree (5)	Agree (4)	Strongly agree (5)	Neutral (3)	Neutral (3)
21	• Fourth Year	• Moderate (used several times)	Research	• Presentation preparation;• Translation;• Assignment preparation;		Neutral (3)	Agree (4)	Agree (4)	Neutral (3)	Neutral (3)	Neutral (3)	Neutral (3)	Agree (4)	Agree (4)	Agree (4)	Agree (4)	Agree (4)	Agree (4)	Agree (4)	Agree (4)	Neutral (3)	Neutral (3)	Agree (4)	Agree (4)	Neutral (3)	Agree (4)	Neutral (3)	Agree (4)	Neutral (3)	Agree (4)	Agree (4)	Neutral (3)	Agree (4)	Agree (4)	Neutral (3)	Agree (4)	Neutral (3)	Neutral (3)	Neutral (3)	Neutral (3)	Neutral (3)	Neutral (3)	Agree (4)	Agree (4)	Agree (4)
21	• Fourth Year	• Moderate (used several times)	Assignment and plagiarism checker	• Assignment preparation;• Research assistance;		Neutral (3)	Neutral (3)	Disagree (2)	Neutral (3)	Neutral (3)	Neutral (3)	Disagree (2)	Neutral (3)	Disagree (2)	Disagree (2)	Neutral (3)	Neutral (3)	Disagree (2)	Strongly Disagree (1)	Disagree (2)	Neutral (3)	Neutral (3)	Neutral (3)	Neutral (3)	Disagree (2)	Agree (4)	Neutral (3)	Neutral (3)	Agree (4)	Neutral (3)	Neutral (3)	Neutral (3)	Disagree (2)	Neutral (3)	Agree (4)	Agree (4)	Agree (4)	Agree (4)	Strongly agree (5)	Agree (4)	Strongly agree (5)	Agree (4)	Agree (4)	Agree (4)	Strongly agree (5)
21	• Fourth Year	• None	.	• Writing research papers;• Research assistance;• Test questions familiarization;• Translation;• Presentation preparation;• Assignment preparation;• Study assistance;		Strongly Disagree (1)	Strongly Disagree (1)	Strongly Disagree (1)	Strongly Disagree (1)	Strongly Disagree (1)	Disagree (2)	Strongly Disagree (1)	Strongly Disagree (1)	Neutral (3)	Disagree (2)	Disagree (2)	Agree (4)	Neutral (3)	Neutral (3)	Agree (4)	Neutral (3)	Agree (4)	Neutral (3)	Neutral (3)	Neutral (3)	Strongly agree (5)	Strongly Disagree (1)	Disagree (2)	Strongly Disagree (1)	Disagree (2)	Neutral (3)	Neutral (3)	Neutral (3)	Neutral (3)	Neutral (3)	Neutral (3)	Neutral (3)	Agree (4)	Neutral (3)	Strongly agree (5)	Strongly agree (5)	Strongly agree (5)	Strongly agree (5)	Neutral (3)	Strongly agree (5)
21	• Fourth Year	• None	.	• Study assistance;	.	Strongly Disagree (1)	Strongly Disagree (1)	Strongly Disagree (1)	Strongly Disagree (1)	Strongly Disagree (1)	Strongly Disagree (1)	Strongly Disagree (1)	Strongly Disagree (1)	Strongly Disagree (1)	Strongly Disagree (1)	Strongly Disagree (1)	Strongly Disagree (1)	Strongly Disagree (1)	Strongly Disagree (1)	Strongly Disagree (1)	Strongly Disagree (1)	Strongly Disagree (1)	Strongly Disagree (1)	Strongly Disagree (1)	Strongly Disagree (1)	Strongly Disagree (1)	Strongly Disagree (1)	Strongly Disagree (1)	Strongly Disagree (1)	Strongly Disagree (1)	Strongly Disagree (1)	Strongly Disagree (1)	Strongly Disagree (1)	Strongly Disagree (1)	Strongly Disagree (1)	Strongly Disagree (1)	Strongly Disagree (1)	Strongly Disagree (1)	Strongly Disagree (1)	Strongly Disagree (1)	Strongly Disagree (1)	Strongly Disagree (1)	Strongly Disagree (1)	Strongly Disagree (1)	Strongly Disagree (1)
21	• Fourth Year	• Minimal (used once or twice)		• Study assistance;• Assignment preparation;• Translation;• Research assistance;• Writing research papers;	-	Disagree (2)	Disagree (2)	Disagree (2)	Disagree (2)	Disagree (2)	Disagree (2)	Disagree (2)	Disagree (2)	Disagree (2)	Disagree (2)	Disagree (2)	Disagree (2)	Disagree (2)	Disagree (2)	Disagree (2)	Disagree (2)	Disagree (2)	Disagree (2)	Disagree (2)	Disagree (2)	Disagree (2)	Disagree (2)	Disagree (2)	Disagree (2)	Neutral (3)	Neutral (3)	Neutral (3)	Neutral (3)	Neutral (3)	Neutral (3)	Neutral (3)	Neutral (3)	Neutral (3)	Neutral (3)	Neutral (3)	Neutral (3)	Neutral (3)	Neutral (3)	Neutral (3)	Neutral (3)
21	• Fourth Year	• Minimal (used once or twice)		• Presentation preparation;• Research assistance;• Writing research papers;		Neutral (3)	Agree (4)	Neutral (3)	Neutral (3)	Disagree (2)	Neutral (3)	Disagree (2)	Neutral (3)	Agree (4)	Agree (4)	Strongly Disagree (1)	Agree (4)	Agree (4)	Neutral (3)	Agree (4)	Neutral (3)	Neutral (3)	Neutral (3)	Agree (4)	Agree (4)	Agree (4)	Neutral (3)	Neutral (3)	Agree (4)	Neutral (3)	Neutral (3)	Neutral (3)	Agree (4)	Agree (4)	Agree (4)	Neutral (3)	Disagree (2)	Neutral (3)	Neutral (3)	Neutral (3)	Neutral (3)	Agree (4)	Agree (4)	Agree (4)	Agree (4)
21	• Fourth Year	• Moderate (used several times)	General information	• Translation;• Study assistance;		Neutral (3)	Disagree (2)	Agree (4)	Disagree (2)	Neutral (3)	Neutral (3)	Neutral (3)	Agree (4)	Neutral (3)	Agree (4)	Neutral (3)	Agree (4)	Neutral (3)	Agree (4)	Agree (4)	Agree (4)	Disagree (2)	Neutral (3)	Agree (4)	Disagree (2)	Neutral (3)	Neutral (3)	Disagree (2)	Disagree (2)	Neutral (3)	Neutral (3)	Disagree (2)	Neutral (3)	Neutral (3)	Neutral (3)	Agree (4)	Neutral (3)	Disagree (2)	Disagree (2)	Disagree (2)	Disagree (2)	Neutral (3)	Neutral (3)	Neutral (3)	Neutral (3)
21	• Fourth Year	• None		• Other (please specify): [Open-ended];		Disagree (2)	Disagree (2)	Disagree (2)	Strongly Disagree (1)	Strongly Disagree (1)	Strongly Disagree (1)	Strongly Disagree (1)	Disagree (2)	Disagree (2)	Strongly Disagree (1)	Disagree (2)	Disagree (2)	Disagree (2)	Disagree (2)	Disagree (2)	Disagree (2)	Disagree (2)	Disagree (2)	Disagree (2)	Disagree (2)	Disagree (2)	Disagree (2)	Disagree (2)	Disagree (2)	Disagree (2)	Disagree (2)	Disagree (2)	Disagree (2)	Disagree (2)	Disagree (2)	Agree (4)	Agree (4)	Agree (4)	Agree (4)	Agree (4)	Agree (4)	Agree (4)	Agree (4)	Agree (4)	Agree (4)
21	• Second Year	• None	_	• Test questions familiarization;• Writing research papers;• Assignment preparation;• Presentation preparation;	_	Neutral (3)	Agree (4)	Agree (4)	Neutral (3)	Strongly Disagree (1)	Agree (4)	Agree (4)	Agree (4)	Agree (4)	Agree (4)	Neutral (3)	Neutral (3)	Agree (4)	Agree (4)	Agree (4)	Agree (4)	Agree (4)	Agree (4)	Agree (4)	Agree (4)	Agree (4)	Agree (4)	Agree (4)	Agree (4)	Agree (4)	Agree (4)	Agree (4)	Strongly agree (5)	Agree (4)	Neutral (3)	Neutral (3)	Agree (4)	Agree (4)	Agree (4)	Agree (4)	Agree (4)	Agree (4)	Agree (4)	Agree (4)	Agree (4)
21	• Second Year	• None	_	• Test questions familiarization;• Writing research papers;• Assignment preparation;• Presentation preparation;	_	Neutral (3)	Agree (4)	Agree (4)	Neutral (3)	Strongly Disagree (1)	Agree (4)	Agree (4)	Agree (4)	Agree (4)	Agree (4)	Neutral (3)	Neutral (3)	Agree (4)	Agree (4)	Agree (4)	Agree (4)	Agree (4)	Agree (4)	Agree (4)	Agree (4)	Agree (4)	Agree (4)	Agree (4)	Agree (4)	Agree (4)	Agree (4)	Agree (4)	Strongly agree (5)	Agree (4)	Neutral (3)	Neutral (3)	Agree (4)	Agree (4)	Agree (4)	Agree (4)	Agree (4)	Agree (4)	Agree (4)	Agree (4)	Agree (4)
21	• Second Year	• None	_	• Test questions familiarization;• Writing research papers;• Assignment preparation;• Presentation preparation;	_	Neutral (3)	Agree (4)	Agree (4)	Neutral (3)	Strongly Disagree (1)	Agree (4)	Agree (4)	Agree (4)	Agree (4)	Agree (4)	Neutral (3)	Neutral (3)	Agree (4)	Agree (4)	Agree (4)	Agree (4)	Agree (4)	Agree (4)	Agree (4)	Agree (4)	Agree (4)	Agree (4)	Agree (4)	Agree (4)	Agree (4)	Agree (4)	Agree (4)	Strongly agree (5)	Agree (4)	Neutral (3)	Neutral (3)	Agree (4)	Agree (4)	Agree (4)	Agree (4)	Agree (4)	Agree (4)	Agree (4)	Agree (4)	Agree (4)
21	• Second Year	• None	_	• Test questions familiarization;• Writing research papers;• Assignment preparation;• Presentation preparation;	_	Neutral (3)	Agree (4)	Agree (4)	Neutral (3)	Strongly Disagree (1)	Agree (4)	Agree (4)	Agree (4)	Agree (4)	Agree (4)	Neutral (3)	Neutral (3)	Agree (4)	Agree (4)	Agree (4)	Agree (4)	Agree (4)	Agree (4)	Agree (4)	Agree (4)	Agree (4)	Agree (4)	Agree (4)	Agree (4)	Agree (4)	Agree (4)	Agree (4)	Strongly agree (5)	Agree (4)	Neutral (3)	Neutral (3)	Agree (4)	Agree (4)	Agree (4)	Agree (4)	Agree (4)	Agree (4)	Agree (4)	Agree (4)	Agree (4)
21	Fourth year	Moderate (used several times)		Study assistance;Assignment preparation;Presentation preparation;		Agree (4)	Agree (4)	Agree (4)	Agree (4)	Agree (4)	Agree (4)	Agree (4)	Agree (4)	Agree (4)	Agree (4)	Agree (4)	Agree (4)	Agree (4)	Agree (4)	Agree (4)	Agree (4)	Agree (4)	Strongly Agree (5)	Strongly Agree (5)	Strongly Agree (5)	Strongly Agree (5)	Strongly Agree (5)	Strongly Agree (5)	Strongly Agree (5)	Strongly Agree (5)	Strongly Agree (5)	Strongly Agree (5)	Strongly Agree (5)	Strongly Agree (5)	Strongly Agree (5)	Strongly Agree (5)	Strongly Agree (5)	Strongly Agree (5)	Strongly Agree (5)	Strongly Agree (5)	Strongly Agree (5)	Strongly Agree (5)	Strongly Agree (5)	Strongly Agree (5)	Strongly Agree (5)
21	Fourth year	Extensive (regular use)		Study assistance;Assignment preparation;Presentation preparation;Test questions familiarization;Research assistance;		Strongly Agree (5)	Strongly Agree (5)	Neutral (3)	Agree (4)	Strongly Disagree (1)	Disagree (2)	Agree (4)	Strongly Agree (5)	Agree (4)	Agree (4)	Agree (4)	Strongly Agree (5)	Strongly Agree (5)	Agree (4)	Strongly Agree (5)	Agree (4)	Agree (4)	Agree (4)	Agree (4)	Strongly Agree (5)	Agree (4)	Agree (4)	Strongly Agree (5)	Strongly Agree (5)	Agree (4)	Strongly Agree (5)	Agree (4)	Agree (4)	Agree (4)	Agree (4)	Neutral (3)	Disagree (2)	Disagree (2)	Disagree (2)	Disagree (2)	Disagree (2)	Strongly Disagree (1)	Disagree (2)	Disagree (2)	Neutral (3)
21	Fourth year	Extensive (regular use)		Study assistance;Assignment preparation;Presentation preparation;Translation;Test questions familiarization;Research assistance;Writing research papers;		Strongly Agree (5)	Strongly Agree (5)	Strongly Agree (5)	Strongly Agree (5)	Strongly Disagree (1)	Strongly Disagree (1)	Strongly Agree (5)	Strongly Agree (5)	Strongly Agree (5)	Strongly Agree (5)	Neutral (3)	Strongly Agree (5)	Disagree (2)	Neutral (3)	Strongly Agree (5)	Strongly Agree (5)	Strongly Agree (5)	Strongly Agree (5)	Strongly Agree (5)	Strongly Agree (5)	Strongly Agree (5)	Strongly Agree (5)	Strongly Agree (5)	Strongly Agree (5)	Strongly Agree (5)	Strongly Agree (5)	Strongly Agree (5)	Strongly Agree (5)	Strongly Agree (5)	Strongly Agree (5)	Strongly Agree (5)	Strongly Agree (5)	Strongly Agree (5)	Strongly Agree (5)	Strongly Agree (5)	Agree (4)	Strongly Agree (5)	Strongly Agree (5)	Strongly Agree (5)	Strongly Agree (5)
21	Fourth year	Moderate (used several times)	In study	Study assistance;Translation;Test questions familiarization;		Neutral (3)	Neutral (3)	Disagree (2)	Disagree (2)	Strongly Disagree (1)	Disagree (2)	Neutral (3)	Agree (4)	Neutral (3)	Disagree (2)	Agree (4)	Agree (4)	Agree (4)	Agree (4)	Agree (4)	Agree (4)	Agree (4)	Neutral (3)	Agree (4)	Agree (4)	Agree (4)	Agree (4)	Agree (4)	Agree (4)	Neutral (3)	Agree (4)	Agree (4)	Agree (4)	Agree (4)	Agree (4)	Neutral (3)	Neutral (3)	Agree (4)	Neutral (3)	Neutral (3)	Neutral (3)	Neutral (3)	Agree (4)	Neutral (3)	Agree (4)
20	third year	Moderate (used several times)		Presentation preparation;Assignment preparation;Research assistance;Study assistance;		Neutral (3)	Neutral (3)	Neutral (3)	Disagree (2)	Strongly Disagree (1)	Neutral (3)	Agree (4)	Agree (4)	Agree (4)	Disagree (2)	Neutral (3)	Neutral (3)	Neutral (3)	Agree (4)	Agree (4)	Agree (4)	Neutral (3)	Disagree (2)	Agree (4)	Agree (4)	Agree (4)	Agree (4)	Agree (4)	Neutral (3)	Disagree (2)	Agree (4)	Neutral (3)	Neutral (3)	Strongly Agree (5)	Agree (4)	Strongly Agree (5)	Strongly Agree (5)	Strongly Agree (5)	Strongly Disagree (1)	Disagree (2)	Agree (4)	Agree (4)	Neutral (3)	Agree (4)	Neutral (3)
20	third year	Extensive (regular use)		Study assistance;Test questions familiarization;		Strongly Agree (5)	Strongly Agree (5)	Strongly Agree (5)	Strongly Agree (5)	Strongly Disagree (1)	Strongly Disagree (1)	Neutral (3)	Strongly Agree (5)	Strongly Agree (5)	Strongly Agree (5)	Strongly Agree (5)	Strongly Agree (5)	Strongly Agree (5)	Strongly Agree (5)	Strongly Agree (5)	Strongly Agree (5)	Strongly Agree (5)	Strongly Agree (5)	Strongly Agree (5)	Strongly Agree (5)	Strongly Agree (5)	Strongly Agree (5)	Strongly Agree (5)	Strongly Agree (5)	Strongly Agree (5)	Strongly Agree (5)	Strongly Agree (5)	Strongly Agree (5)	Strongly Agree (5)	Strongly Agree (5)	Strongly Agree (5)	Strongly Agree (5)		Strongly Agree (5)	Strongly Agree (5)	Strongly Agree (5)	Strongly Agree (5)	Strongly Agree (5)	Strongly Agree (5)	Strongly Agree (5)
20	third year	Minimal (used once or twice)		Study assistance;Research assistance;Writing research papers;Assignment preparation;		Agree (4)	Agree (4)	Disagree (2)	Neutral (3)	Strongly Disagree (1)	Neutral (3)	Neutral (3)	Agree (4)	Neutral (3)																															Strongly Agree (5)
20	third year	Extensive (regular use)		Study assistance;Test questions familiarization;Translation;Research assistance;		Strongly Agree (5)	Strongly Agree (5)	Neutral (3)	Agree (4)	Strongly Disagree (1)	Strongly Disagree (1)	Strongly Agree (5)	Strongly Agree (5)	Agree (4)	Strongly Agree (5)	Neutral (3)	Agree (4)	Strongly Agree (5)	Agree (4)	Agree (4)	Agree (4)	Strongly Agree (5)	Agree (4)	Strongly Agree (5)	Strongly Agree (5)	Strongly Agree (5)	Strongly Agree (5)	Strongly Agree (5)	Agree (4)	Strongly Agree (5)	Strongly Agree (5)	Strongly Agree (5)	Neutral (3)	Strongly Agree (5)	Strongly Agree (5)	Agree (4)	Agree (4)	Agree (4)	Neutral (3)	Agree (4)	Strongly Agree (5)	Agree (4)	Strongly Agree (5)	Neutral (3)	Strongly Agree (5)
21	Fourth year	Moderate (used several times)		Study assistance;Assignment preparation;Presentation preparation;		Agree (4)	Agree (4)	Agree (4)	Agree (4)	Agree (4)	Agree (4)	Agree (4)	Agree (4)	Agree (4)	Agree (4)	Agree (4)	Agree (4)	Agree (4)	Agree (4)	Agree (4)	Agree (4)	Agree (4)	Strongly Agree (5)	Strongly Agree (5)	Strongly Agree (5)	Strongly Agree (5)	Strongly Agree (5)	Strongly Agree (5)	Strongly Agree (5)	Strongly Agree (5)	Strongly Agree (5)	Strongly Agree (5)	Strongly Agree (5)	Strongly Agree (5)	Strongly Agree (5)	Strongly Agree (5)	Strongly Agree (5)	Strongly Agree (5)	Strongly Agree (5)	Strongly Agree (5)	Strongly Agree (5)	Strongly Agree (5)	Strongly Agree (5)	Strongly Agree (5)	Strongly Agree (5)
21	Fourth year	Extensive (regular use)		Study assistance;Assignment preparation;Presentation preparation;Test questions familiarization;Research assistance;		Strongly Agree (5)	Strongly Agree (5)	Neutral (3)	Agree (4)	Strongly Disagree (1)	Disagree (2)	Agree (4)	Strongly Agree (5)	Agree (4)	Agree (4)	Agree (4)	Strongly Agree (5)	Strongly Agree (5)	Agree (4)	Strongly Agree (5)	Agree (4)	Agree (4)	Agree (4)	Agree (4)	Strongly Agree (5)	Agree (4)	Agree (4)	Strongly Agree (5)	Strongly Agree (5)	Agree (4)	Strongly Agree (5)	Agree (4)	Agree (4)	Agree (4)	Agree (4)	Neutral (3)	Disagree (2)	Disagree (2)	Disagree (2)	Disagree (2)	Disagree (2)	Strongly Disagree (1)	Disagree (2)	Disagree (2)	Neutral (3)
21	Fourth year	Extensive (regular use)		Study assistance;Assignment preparation;Presentation preparation;Translation;Test questions familiarization;Research assistance;Writing research papers;		Strongly Agree (5)	Strongly Agree (5)	Strongly Agree (5)	Strongly Agree (5)	Strongly Disagree (1)	Strongly Disagree (1)	Strongly Agree (5)	Strongly Agree (5)	Strongly Agree (5)	Strongly Agree (5)	Neutral (3)	Strongly Agree (5)	Disagree (2)	Neutral (3)	Strongly Agree (5)	Strongly Agree (5)	Strongly Agree (5)	Strongly Agree (5)	Strongly Agree (5)	Strongly Agree (5)	Strongly Agree (5)	Strongly Agree (5)	Strongly Agree (5)	Strongly Agree (5)	Strongly Agree (5)	Strongly Agree (5)	Strongly Agree (5)	Strongly Agree (5)	Strongly Agree (5)	Strongly Agree (5)	Strongly Agree (5)	Strongly Agree (5)	Strongly Agree (5)	Strongly Agree (5)	Strongly Agree (5)	Agree (4)	Strongly Agree (5)	Strongly Agree (5)	Strongly Agree (5)	Strongly Agree (5)
21	Fourth year	Moderate (used several times)	In study	Study assistance;Translation;Test questions familiarization;		Neutral (3)	Neutral (3)	Disagree (2)	Disagree (2)	Strongly Disagree (1)	Disagree (2)	Neutral (3)	Agree (4)	Neutral (3)	Disagree (2)	Agree (4)	Agree (4)	Agree (4)	Agree (4)	Agree (4)	Agree (4)	Agree (4)	Neutral (3)	Agree (4)	Agree (4)	Agree (4)	Agree (4)	Agree (4)	Agree (4)	Neutral (3)	Agree (4)	Agree (4)	Agree (4)	Agree (4)	Agree (4)	Neutral (3)	Neutral (3)	Agree (4)	Neutral (3)	Neutral (3)	Neutral (3)	Neutral (3)	Agree (4)	Neutral (3)	Agree (4)
20	third year	Moderate (used several times)		Presentation preparation;Assignment preparation;Research assistance;Study assistance;		Neutral (3)	Neutral (3)	Neutral (3)	Disagree (2)	Strongly Disagree (1)	Neutral (3)	Agree (4)	Agree (4)	Agree (4)	Disagree (2)	Neutral (3)	Neutral (3)	Neutral (3)	Agree (4)	Agree (4)	Agree (4)	Neutral (3)	Disagree (2)	Agree (4)	Agree (4)	Agree (4)	Agree (4)	Agree (4)	Neutral (3)	Disagree (2)	Agree (4)	Neutral (3)	Neutral (3)	Strongly Agree (5)	Agree (4)	Strongly Agree (5)	Strongly Agree (5)	Strongly Agree (5)	Strongly Disagree (1)	Disagree (2)	Agree (4)	Agree (4)	Neutral (3)	Agree (4)	Neutral (3)
20	third year	Extensive (regular use)		Study assistance;Test questions familiarization;		Strongly Agree (5)	Strongly Agree (5)	Strongly Agree (5)	Strongly Agree (5)	Strongly Disagree (1)	Strongly Disagree (1)	Neutral (3)	Strongly Agree (5)	Strongly Agree (5)	Strongly Agree (5)	Strongly Agree (5)	Strongly Agree (5)	Strongly Agree (5)	Strongly Agree (5)	Strongly Agree (5)	Strongly Agree (5)	Strongly Agree (5)	Strongly Agree (5)	Strongly Agree (5)	Strongly Agree (5)	Strongly Agree (5)	Strongly Agree (5)	Strongly Agree (5)	Strongly Agree (5)	Strongly Agree (5)	Strongly Agree (5)	Strongly Agree (5)	Strongly Agree (5)	Strongly Agree (5)	Strongly Agree (5)	Strongly Agree (5)	Strongly Agree (5)		Strongly Agree (5)	Strongly Agree (5)	Strongly Agree (5)	Strongly Agree (5)	Strongly Agree (5)	Strongly Agree (5)	Strongly Agree (5)
20	third year	Minimal (used once or twice)		Study assistance;Research assistance;Writing research papers;Assignment preparation;		Agree (4)	Agree (4)	Disagree (2)	Neutral (3)	Strongly Disagree (1)	Neutral (3)	Neutral (3)	Agree (4)	Neutral (3)																															Strongly Agree (5)
20	third year	Extensive (regular use)		Study assistance;Test questions familiarization;Translation;Research assistance;		Strongly Agree (5)	Strongly Agree (5)	Neutral (3)	Agree (4)	Strongly Disagree (1)	Strongly Disagree (1)	Strongly Agree (5)	Strongly Agree (5)	Agree (4)	Strongly Agree (5)	Neutral (3)	Agree (4)	Strongly Agree (5)	Agree (4)	Agree (4)	Agree (4)	Strongly Agree (5)	Agree (4)	Strongly Agree (5)	Strongly Agree (5)	Strongly Agree (5)	Strongly Agree (5)	Strongly Agree (5)	Agree (4)	Strongly Agree (5)	Strongly Agree (5)	Strongly Agree (5)	Neutral (3)	Strongly Agree (5)	Strongly Agree (5)	Agree (4)	Agree (4)	Agree (4)	Neutral (3)	Agree (4)	Strongly Agree (5)	Agree (4)	Strongly Agree (5)	Neutral (3)	Strongly Agree (5)
21	Fourth year	Moderate (used several times)		Study assistance;Assignment preparation;Presentation preparation;		Agree (4)	Agree (4)	Agree (4)	Agree (4)	Agree (4)	Agree (4)	Agree (4)	Agree (4)	Agree (4)	Agree (4)	Agree (4)	Agree (4)	Agree (4)	Agree (4)	Agree (4)	Agree (4)	Agree (4)	Strongly Agree (5)	Strongly Agree (5)	Strongly Agree (5)	Strongly Agree (5)	Strongly Agree (5)	Strongly Agree (5)	Strongly Agree (5)	Strongly Agree (5)	Strongly Agree (5)	Strongly Agree (5)	Strongly Agree (5)	Strongly Agree (5)	Strongly Agree (5)	Strongly Agree (5)	Strongly Agree (5)	Strongly Agree (5)	Strongly Agree (5)	Strongly Agree (5)	Strongly Agree (5)	Strongly Agree (5)	Strongly Agree (5)	Strongly Agree (5)	Strongly Agree (5)
21	Fourth year	Extensive (regular use)		Study assistance;Assignment preparation;Presentation preparation;Test questions familiarization;Research assistance;		Strongly Agree (5)	Strongly Agree (5)	Neutral (3)	Agree (4)	Strongly Disagree (1)	Disagree (2)	Agree (4)	Strongly Agree (5)	Agree (4)	Agree (4)	Agree (4)	Strongly Agree (5)	Strongly Agree (5)	Agree (4)	Strongly Agree (5)	Agree (4)	Agree (4)	Agree (4)	Agree (4)	Strongly Agree (5)	Agree (4)	Agree (4)	Strongly Agree (5)	Strongly Agree (5)	Agree (4)	Strongly Agree (5)	Agree (4)	Agree (4)	Agree (4)	Agree (4)	Neutral (3)	Disagree (2)	Disagree (2)	Disagree (2)	Disagree (2)	Disagree (2)	Strongly Disagree (1)	Disagree (2)	Disagree (2)	Neutral (3)
21	Fourth year	Extensive (regular use)		Study assistance;Assignment preparation;Presentation preparation;Translation;Test questions familiarization;Research assistance;Writing research papers;		Strongly Agree (5)	Strongly Agree (5)	Strongly Agree (5)	Strongly Agree (5)	Strongly Disagree (1)	Strongly Disagree (1)	Strongly Agree (5)	Strongly Agree (5)	Strongly Agree (5)	Strongly Agree (5)	Neutral (3)	Strongly Agree (5)	Disagree (2)	Neutral (3)	Strongly Agree (5)	Strongly Agree (5)	Strongly Agree (5)	Strongly Agree (5)	Strongly Agree (5)	Strongly Agree (5)	Strongly Agree (5)	Strongly Agree (5)	Strongly Agree (5)	Strongly Agree (5)	Strongly Agree (5)	Strongly Agree (5)	Strongly Agree (5)	Strongly Agree (5)	Strongly Agree (5)	Strongly Agree (5)	Strongly Agree (5)	Strongly Agree (5)	Strongly Agree (5)	Strongly Agree (5)	Strongly Agree (5)	Agree (4)	Strongly Agree (5)	Strongly Agree (5)	Strongly Agree (5)	Strongly Agree (5)
21	Fourth year	Moderate (used several times)	In study	Study assistance;Translation;Test questions familiarization;		Neutral (3)	Neutral (3)	Disagree (2)	Disagree (2)	Strongly Disagree (1)	Disagree (2)	Neutral (3)	Agree (4)	Neutral (3)	Disagree (2)	Agree (4)	Agree (4)	Agree (4)	Agree (4)	Agree (4)	Agree (4)	Agree (4)	Neutral (3)	Agree (4)	Agree (4)	Agree (4)	Agree (4)	Agree (4)	Agree (4)	Neutral (3)	Agree (4)	Agree (4)	Agree (4)	Agree (4)	Agree (4)	Neutral (3)	Neutral (3)	Agree (4)	Neutral (3)	Neutral (3)	Neutral (3)	Neutral (3)	Agree (4)	Neutral (3)	Agree (4)
19	• Second Year	Moderate (used several times)		Presentation preparation;Assignment preparation;Research assistance;Study assistance;		Neutral (3)	Neutral (3)	Neutral (3)	Disagree (2)	Strongly Disagree (1)	Neutral (3)	Agree (4)	Agree (4)	Agree (4)	Disagree (2)	Neutral (3)	Neutral (3)	Neutral (3)	Agree (4)	Agree (4)	Agree (4)	Neutral (3)	Disagree (2)	Agree (4)	Agree (4)	Agree (4)	Agree (4)	Agree (4)	Neutral (3)	Disagree (2)	Agree (4)	Neutral (3)	Neutral (3)	Strongly Agree (5)	Agree (4)	Strongly Agree (5)	Strongly Agree (5)	Strongly Agree (5)	Strongly Disagree (1)	Disagree (2)	Agree (4)	Agree (4)	Neutral (3)	Agree (4)	Neutral (3)
19	• Second Year	Extensive (regular use)	Everything	Study assistance;Test questions familiarization;		Strongly Agree (5)	Strongly Agree (5)	Strongly Agree (5)	Strongly Agree (5)	Strongly Disagree (1)	Strongly Disagree (1)	Neutral (3)	Strongly Agree (5)	Strongly Agree (5)	Strongly Agree (5)	Strongly Agree (5)	Strongly Agree (5)	Strongly Agree (5)	Strongly Agree (5)	Strongly Agree (5)	Strongly Agree (5)	Strongly Agree (5)	Strongly Agree (5)	Strongly Agree (5)	Strongly Agree (5)	Strongly Agree (5)	Strongly Agree (5)	Strongly Agree (5)	Strongly Agree (5)	Strongly Agree (5)	Strongly Agree (5)	Strongly Agree (5)	Strongly Agree (5)	Strongly Agree (5)	Strongly Agree (5)	Strongly Agree (5)	Strongly Agree (5)		Strongly Agree (5)	Strongly Agree (5)	Strongly Agree (5)	Strongly Agree (5)	Strongly Agree (5)	Strongly Agree (5)	Strongly Agree (5)
19	• Second Year	Minimal (used once or twice)		Study assistance;Research assistance;Writing research papers;Assignment preparation;		Agree (4)	Agree (4)	Disagree (2)	Neutral (3)	Strongly Disagree (1)	Neutral (3)	Neutral (3)	Agree (4)	Neutral (3)																															Strongly Agree (5)
19	• Second Year	Extensive (regular use)		Study assistance;Test questions familiarization;Translation;Research assistance;		Strongly Agree (5)	Strongly Agree (5)	Neutral (3)	Agree (4)	Strongly Disagree (1)	Strongly Disagree (1)	Strongly Agree (5)	Strongly Agree (5)	Agree (4)	Strongly Agree (5)	Neutral (3)	Agree (4)	Strongly Agree (5)	Agree (4)	Agree (4)	Agree (4)	Strongly Agree (5)	Agree (4)	Strongly Agree (5)	Strongly Agree (5)	Strongly Agree (5)	Strongly Agree (5)	Strongly Agree (5)	Agree (4)	Strongly Agree (5)	Strongly Agree (5)	Strongly Agree (5)	Neutral (3)	Strongly Agree (5)	Strongly Agree (5)	Agree (4)	Agree (4)	Agree (4)	Neutral (3)	Agree (4)	Strongly Agree (5)	Agree (4)	Strongly Agree (5)	Neutral (3)	Strongly Agree (5)
19	• Second Year	Moderate (used several times)		Study assistance;Assignment preparation;Presentation preparation;		Agree (4)	Agree (4)	Agree (4)	Agree (4)	Agree (4)	Agree (4)	Agree (4)	Agree (4)	Agree (4)	Agree (4)	Agree (4)	Agree (4)	Agree (4)	Agree (4)	Agree (4)	Agree (4)	Agree (4)	Strongly Agree (5)	Strongly Agree (5)	Strongly Agree (5)	Strongly Agree (5)	Strongly Agree (5)	Strongly Agree (5)	Strongly Agree (5)	Strongly Agree (5)	Strongly Agree (5)	Strongly Agree (5)	Strongly Agree (5)	Strongly Agree (5)	Strongly Agree (5)	Strongly Agree (5)	Strongly Agree (5)	Strongly Agree (5)	Strongly Agree (5)	Strongly Agree (5)	Strongly Agree (5)	Strongly Agree (5)	Strongly Agree (5)	Strongly Agree (5)	Strongly Agree (5)
19	• Second Year	Extensive (regular use)		Study assistance;Assignment preparation;Presentation preparation;Test questions familiarization;Research assistance;		Strongly Agree (5)	Strongly Agree (5)	Neutral (3)	Agree (4)	Strongly Disagree (1)	Disagree (2)	Agree (4)	Strongly Agree (5)	Agree (4)	Agree (4)	Agree (4)	Strongly Agree (5)	Strongly Agree (5)	Agree (4)	Strongly Agree (5)	Agree (4)	Agree (4)	Agree (4)	Agree (4)	Strongly Agree (5)	Agree (4)	Agree (4)	Strongly Agree (5)	Strongly Agree (5)	Agree (4)	Strongly Agree (5)	Agree (4)	Agree (4)	Agree (4)	Agree (4)	Neutral (3)	Disagree (2)	Disagree (2)	Disagree (2)	Disagree (2)	Disagree (2)	Strongly Disagree (1)	Disagree (2)	Disagree (2)	Neutral (3)
21	Fourth year	Extensive (regular use)		Study assistance;Assignment preparation;Presentation preparation;Translation;Test questions familiarization;Research assistance;Writing research papers;		Strongly Agree (5)	Strongly Agree (5)	Strongly Agree (5)	Strongly Agree (5)	Strongly Disagree (1)	Strongly Disagree (1)	Strongly Agree (5)	Strongly Agree (5)	Strongly Agree (5)	Strongly Agree (5)	Neutral (3)	Strongly Agree (5)	Disagree (2)	Neutral (3)	Strongly Agree (5)	Strongly Agree (5)	Strongly Agree (5)	Strongly Agree (5)	Strongly Agree (5)	Strongly Agree (5)	Strongly Agree (5)	Strongly Agree (5)	Strongly Agree (5)	Strongly Agree (5)	Strongly Agree (5)	Strongly Agree (5)	Strongly Agree (5)	Strongly Agree (5)	Strongly Agree (5)	Strongly Agree (5)	Strongly Agree (5)	Strongly Agree (5)	Strongly Agree (5)	Strongly Agree (5)	Strongly Agree (5)	Agree (4)	Strongly Agree (5)	Strongly Agree (5)	Strongly Agree (5)	Strongly Agree (5)
21	Fourth year	Moderate (used several times)	In study	Study assistance;Translation;Test questions familiarization;		Neutral (3)	Neutral (3)	Disagree (2)	Disagree (2)	Strongly Disagree (1)	Disagree (2)	Neutral (3)	Agree (4)	Neutral (3)	Disagree (2)	Agree (4)	Agree (4)	Agree (4)	Agree (4)	Agree (4)	Agree (4)	Agree (4)	Neutral (3)	Agree (4)	Agree (4)	Agree (4)	Agree (4)	Agree (4)	Agree (4)	Neutral (3)	Agree (4)	Agree (4)	Agree (4)	Agree (4)	Agree (4)	Neutral (3)	Neutral (3)	Agree (4)	Neutral (3)	Neutral (3)	Neutral (3)	Neutral (3)	Agree (4)	Neutral (3)	Agree (4)
20	third year	Moderate (used several times)		Presentation preparation;Assignment preparation;Research assistance;Study assistance;		Neutral (3)	Neutral (3)	Neutral (3)	Disagree (2)	Strongly Disagree (1)	Neutral (3)	Agree (4)	Agree (4)	Agree (4)	Disagree (2)	Neutral (3)	Neutral (3)	Neutral (3)	Agree (4)	Agree (4)	Agree (4)	Neutral (3)	Disagree (2)	Agree (4)	Agree (4)	Agree (4)	Agree (4)	Agree (4)	Neutral (3)	Disagree (2)	Agree (4)	Neutral (3)	Neutral (3)	Strongly Agree (5)	Agree (4)	Strongly Agree (5)	Strongly Agree (5)	Strongly Agree (5)	Strongly Disagree (1)	Disagree (2)	Agree (4)	Agree (4)	Neutral (3)	Agree (4)	Neutral (3)
20	third year	Extensive (regular use)	personal life	Study assistance;Test questions familiarization;		Strongly Agree (5)	Strongly Agree (5)	Strongly Agree (5)	Strongly Agree (5)	Strongly Disagree (1)	Strongly Disagree (1)	Neutral (3)	Strongly Agree (5)	Strongly Agree (5)	Strongly Agree (5)	Strongly Agree (5)	Strongly Agree (5)	Strongly Agree (5)	Strongly Agree (5)	Strongly Agree (5)	Strongly Agree (5)	Strongly Agree (5)	Strongly Agree (5)	Strongly Agree (5)	Strongly Agree (5)	Strongly Agree (5)	Strongly Agree (5)	Strongly Agree (5)	Strongly Agree (5)	Strongly Agree (5)	Strongly Agree (5)	Strongly Agree (5)	Strongly Agree (5)	Strongly Agree (5)	Strongly Agree (5)	Strongly Agree (5)	Strongly Agree (5)		Strongly Agree (5)	Strongly Agree (5)	Strongly Agree (5)	Strongly Agree (5)	Strongly Agree (5)	Strongly Agree (5)	Strongly Agree (5)
20	third year	Minimal (used once or twice)		Study assistance;Research assistance;Writing research papers;Assignment preparation;		Agree (4)	Agree (4)	Disagree (2)	Neutral (3)	Strongly Disagree (1)	Neutral (3)	Neutral (3)	Agree (4)	Neutral (3)																															Strongly Agree (5)
20	third year	Extensive (regular use)		Study assistance;Test questions familiarization;Translation;Research assistance;		Strongly Agree (5)	Strongly Agree (5)	Neutral (3)	Agree (4)	Strongly Disagree (1)	Strongly Disagree (1)	Strongly Agree (5)	Strongly Agree (5)	Agree (4)	Strongly Agree (5)	Neutral (3)	Agree (4)	Strongly Agree (5)	Agree (4)	Agree (4)	Agree (4)	Strongly Agree (5)	Agree (4)	Strongly Agree (5)	Strongly Agree (5)	Strongly Agree (5)	Strongly Agree (5)	Strongly Agree (5)	Agree (4)	Strongly Agree (5)	Strongly Agree (5)	Strongly Agree (5)	Neutral (3)	Strongly Agree (5)	Strongly Agree (5)	Agree (4)	Agree (4)	Agree (4)	Neutral (3)	Agree (4)	Strongly Agree (5)	Agree (4)	Strongly Agree (5)	Neutral (3)	Strongly Agree (5)
21	Fourth year	Moderate (used several times)		Study assistance;Assignment preparation;Presentation preparation;		Agree (4)	Agree (4)	Agree (4)	Agree (4)	Agree (4)	Agree (4)	Agree (4)	Agree (4)	Agree (4)	Agree (4)	Agree (4)	Agree (4)	Agree (4)	Agree (4)	Agree (4)	Agree (4)	Agree (4)	Strongly Agree (5)	Strongly Agree (5)	Strongly Agree (5)	Strongly Agree (5)	Strongly Agree (5)	Strongly Agree (5)	Strongly Agree (5)	Strongly Agree (5)	Strongly Agree (5)	Strongly Agree (5)	Strongly Agree (5)	Strongly Agree (5)	Strongly Agree (5)	Strongly Agree (5)	Strongly Agree (5)	Strongly Agree (5)	Strongly Agree (5)	Strongly Agree (5)	Strongly Agree (5)	Strongly Agree (5)	Strongly Agree (5)	Strongly Agree (5)	Strongly Agree (5)
21	Fourth year	Extensive (regular use)		Study assistance;Assignment preparation;Presentation preparation;Test questions familiarization;Research assistance;		Strongly Agree (5)	Strongly Agree (5)	Neutral (3)	Agree (4)	Strongly Disagree (1)	Disagree (2)	Agree (4)	Strongly Agree (5)	Agree (4)	Agree (4)	Agree (4)	Strongly Agree (5)	Strongly Agree (5)	Agree (4)	Strongly Agree (5)	Agree (4)	Agree (4)	Agree (4)	Agree (4)	Strongly Agree (5)	Agree (4)	Agree (4)	Strongly Agree (5)	Strongly Agree (5)	Agree (4)	Strongly Agree (5)	Agree (4)	Agree (4)	Agree (4)	Agree (4)	Neutral (3)	Disagree (2)	Disagree (2)	Disagree (2)	Disagree (2)	Disagree (2)	Strongly Disagree (1)	Disagree (2)	Disagree (2)	Neutral (3)
21	Fourth year	Extensive (regular use)		Study assistance;Assignment preparation;Presentation preparation;Translation;Test questions familiarization;Research assistance;Writing research papers;		Strongly Agree (5)	Strongly Agree (5)	Strongly Agree (5)	Strongly Agree (5)	Strongly Disagree (1)	Strongly Disagree (1)	Strongly Agree (5)	Strongly Agree (5)	Strongly Agree (5)	Strongly Agree (5)	Neutral (3)	Strongly Agree (5)	Disagree (2)	Neutral (3)	Strongly Agree (5)	Strongly Agree (5)	Strongly Agree (5)	Strongly Agree (5)	Strongly Agree (5)	Strongly Agree (5)	Strongly Agree (5)	Strongly Agree (5)	Strongly Agree (5)	Strongly Agree (5)	Strongly Agree (5)	Strongly Agree (5)	Strongly Agree (5)	Strongly Agree (5)	Strongly Agree (5)	Strongly Agree (5)	Strongly Agree (5)	Strongly Agree (5)	Strongly Agree (5)	Strongly Agree (5)	Strongly Agree (5)	Agree (4)	Strongly Agree (5)	Strongly Agree (5)	Strongly Agree (5)	Strongly Agree (5)
21	Fourth year	Moderate (used several times)	In study	Study assistance;Translation;Test questions familiarization;		Neutral (3)	Neutral (3)	Disagree (2)	Disagree (2)	Strongly Disagree (1)	Disagree (2)	Neutral (3)	Agree (4)	Neutral (3)	Disagree (2)	Agree (4)	Agree (4)	Agree (4)	Agree (4)	Agree (4)	Agree (4)	Agree (4)	Neutral (3)	Agree (4)	Agree (4)	Agree (4)	Agree (4)	Agree (4)	Agree (4)	Neutral (3)	Agree (4)	Agree (4)	Agree (4)	Agree (4)	Agree (4)	Neutral (3)	Neutral (3)	Agree (4)	Neutral (3)	Neutral (3)	Neutral (3)	Neutral (3)	Agree (4)	Neutral (3)	Agree (4)
20	third year	Moderate (used several times)		Presentation preparation;Assignment preparation;Research assistance;Study assistance;		Neutral (3)	Neutral (3)	Neutral (3)	Disagree (2)	Strongly Disagree (1)	Neutral (3)	Agree (4)	Agree (4)	Agree (4)	Disagree (2)	Neutral (3)	Neutral (3)	Neutral (3)	Agree (4)	Agree (4)	Agree (4)	Neutral (3)	Disagree (2)	Agree (4)	Agree (4)	Agree (4)	Agree (4)	Agree (4)	Neutral (3)	Disagree (2)	Agree (4)	Neutral (3)	Neutral (3)	Strongly Agree (5)	Agree (4)	Strongly Agree (5)	Strongly Agree (5)	Strongly Agree (5)	Strongly Disagree (1)	Disagree (2)	Agree (4)	Agree (4)	Neutral (3)	Agree (4)	Neutral (3)
20	third year	Extensive (regular use)		Study assistance;Test questions familiarization;		Strongly Agree (5)	Strongly Agree (5)	Strongly Agree (5)	Strongly Agree (5)	Strongly Disagree (1)	Strongly Disagree (1)	Neutral (3)	Strongly Agree (5)	Strongly Agree (5)	Strongly Agree (5)	Strongly Agree (5)	Strongly Agree (5)	Strongly Agree (5)	Strongly Agree (5)	Strongly Agree (5)	Strongly Agree (5)	Strongly Agree (5)	Strongly Agree (5)	Strongly Agree (5)	Strongly Agree (5)	Strongly Agree (5)	Strongly Agree (5)	Strongly Agree (5)	Strongly Agree (5)	Strongly Agree (5)	Strongly Agree (5)	Strongly Agree (5)	Strongly Agree (5)	Strongly Agree (5)	Strongly Agree (5)	Strongly Agree (5)	Strongly Agree (5)		Strongly Agree (5)	Strongly Agree (5)	Strongly Agree (5)	Strongly Agree (5)	Strongly Agree (5)	Strongly Agree (5)	Strongly Agree (5)
20	third year	Minimal (used once or twice)		Study assistance;Research assistance;Writing research papers;Assignment preparation;		Agree (4)	Agree (4)	Disagree (2)	Neutral (3)	Strongly Disagree (1)	Neutral (3)	Neutral (3)	Agree (4)	Neutral (3)																															Strongly Agree (5)
20	third year	Extensive (regular use)		Study assistance;Test questions familiarization;Translation;Research assistance;		Strongly Agree (5)	Strongly Agree (5)	Neutral (3)	Agree (4)	Strongly Disagree (1)	Strongly Disagree (1)	Strongly Agree (5)	Strongly Agree (5)	Agree (4)	Strongly Agree (5)	Neutral (3)	Agree (4)	Strongly Agree (5)	Agree (4)	Agree (4)	Agree (4)	Strongly Agree (5)	Agree (4)	Strongly Agree (5)	Strongly Agree (5)	Strongly Agree (5)	Strongly Agree (5)	Strongly Agree (5)	Agree (4)	Strongly Agree (5)	Strongly Agree (5)	Strongly Agree (5)	Neutral (3)	Strongly Agree (5)	Strongly Agree (5)	Agree (4)	Agree (4)	Agree (4)	Neutral (3)	Agree (4)	Strongly Agree (5)	Agree (4)	Strongly Agree (5)	Neutral (3)	Strongly Agree (5)
21	Fourth year	Moderate (used several times)		Study assistance;Assignment preparation;Presentation preparation;		Agree (4)	Agree (4)	Agree (4)	Agree (4)	Agree (4)	Agree (4)	Agree (4)	Agree (4)	Agree (4)	Agree (4)	Agree (4)	Agree (4)	Agree (4)	Agree (4)	Agree (4)	Agree (4)	Agree (4)	Strongly Agree (5)	Strongly Agree (5)	Strongly Agree (5)	Strongly Agree (5)	Strongly Agree (5)	Strongly Agree (5)	Strongly Agree (5)	Strongly Agree (5)	Strongly Agree (5)	Strongly Agree (5)	Strongly Agree (5)	Strongly Agree (5)	Strongly Agree (5)	Strongly Agree (5)	Strongly Agree (5)	Strongly Agree (5)	Strongly Agree (5)	Strongly Agree (5)	Strongly Agree (5)	Strongly Agree (5)	Strongly Agree (5)	Strongly Agree (5)	Strongly Agree (5)
21	Fourth year	Extensive (regular use)		Study assistance;Assignment preparation;Presentation preparation;Test questions familiarization;Research assistance;		Strongly Agree (5)	Strongly Agree (5)	Neutral (3)	Agree (4)	Strongly Disagree (1)	Disagree (2)	Agree (4)	Strongly Agree (5)	Agree (4)	Agree (4)	Agree (4)	Strongly Agree (5)	Strongly Agree (5)	Agree (4)	Strongly Agree (5)	Agree (4)	Agree (4)	Agree (4)	Agree (4)	Strongly Agree (5)	Agree (4)	Agree (4)	Strongly Agree (5)	Strongly Agree (5)	Agree (4)	Strongly Agree (5)	Agree (4)	Agree (4)	Agree (4)	Agree (4)	Neutral (3)	Disagree (2)	Disagree (2)	Disagree (2)	Disagree (2)	Disagree (2)	Strongly Disagree (1)	Disagree (2)	Disagree (2)	Neutral (3)
21	Fourth year	Extensive (regular use)		Study assistance;Assignment preparation;Presentation preparation;Translation;Test questions familiarization;Research assistance;Writing research papers;		Strongly Agree (5)	Strongly Agree (5)	Strongly Agree (5)	Strongly Agree (5)	Strongly Disagree (1)	Strongly Disagree (1)	Strongly Agree (5)	Strongly Agree (5)	Strongly Agree (5)	Strongly Agree (5)	Neutral (3)	Strongly Agree (5)	Disagree (2)	Neutral (3)	Strongly Agree (5)	Strongly Agree (5)	Strongly Agree (5)	Strongly Agree (5)	Strongly Agree (5)	Strongly Agree (5)	Strongly Agree (5)	Strongly Agree (5)	Strongly Agree (5)	Strongly Agree (5)	Strongly Agree (5)	Strongly Agree (5)	Strongly Agree (5)	Strongly Agree (5)	Strongly Agree (5)	Strongly Agree (5)	Strongly Agree (5)	Strongly Agree (5)	Strongly Agree (5)	Strongly Agree (5)	Strongly Agree (5)	Agree (4)	Strongly Agree (5)	Strongly Agree (5)	Strongly Agree (5)	Strongly Agree (5)
21	Fourth year	Moderate (used several times)	In study	Study assistance;Translation;Test questions familiarization;		Neutral (3)	Neutral (3)	Disagree (2)	Disagree (2)	Strongly Disagree (1)	Disagree (2)	Neutral (3)	Agree (4)	Neutral (3)	Disagree (2)	Agree (4)	Agree (4)	Agree (4)	Agree (4)	Agree (4)	Agree (4)	Agree (4)	Neutral (3)	Agree (4)	Agree (4)	Agree (4)	Agree (4)	Agree (4)	Agree (4)	Neutral (3)	Agree (4)	Agree (4)	Agree (4)	Agree (4)	Agree (4)	Neutral (3)	Neutral (3)	Agree (4)	Neutral (3)	Neutral (3)	Neutral (3)	Neutral (3)	Agree (4)	Neutral (3)	Agree (4)
20	third year	Moderate (used several times)		Presentation preparation;Assignment preparation;Research assistance;Study assistance;		Neutral (3)	Neutral (3)	Neutral (3)	Disagree (2)	Strongly Disagree (1)	Neutral (3)	Agree (4)	Agree (4)	Agree (4)	Disagree (2)	Neutral (3)	Neutral (3)	Neutral (3)	Agree (4)	Agree (4)	Agree (4)	Neutral (3)	Disagree (2)	Agree (4)	Agree (4)	Agree (4)	Agree (4)	Agree (4)	Neutral (3)	Disagree (2)	Agree (4)	Neutral (3)	Neutral (3)	Strongly Agree (5)	Agree (4)	Strongly Agree (5)	Strongly Agree (5)	Strongly Agree (5)	Strongly Disagree (1)	Disagree (2)	Agree (4)	Agree (4)	Neutral (3)	Agree (4)	Neutral (3)
19	• Second Year	Extensive (regular use)		Study assistance;Test questions familiarization;		Strongly Agree (5)	Strongly Agree (5)	Strongly Agree (5)	Strongly Agree (5)	Strongly Disagree (1)	Strongly Disagree (1)	Neutral (3)	Strongly Agree (5)	Strongly Agree (5)	Strongly Agree (5)	Strongly Agree (5)	Strongly Agree (5)	Strongly Agree (5)	Strongly Agree (5)	Strongly Agree (5)	Strongly Agree (5)	Strongly Agree (5)	Strongly Agree (5)	Strongly Agree (5)	Strongly Agree (5)	Strongly Agree (5)	Strongly Agree (5)	Strongly Agree (5)	Strongly Agree (5)	Strongly Agree (5)	Strongly Agree (5)	Strongly Agree (5)	Strongly Agree (5)	Strongly Agree (5)	Strongly Agree (5)	Strongly Agree (5)	Strongly Agree (5)		Strongly Agree (5)	Strongly Agree (5)	Strongly Agree (5)	Strongly Agree (5)	Strongly Agree (5)	Strongly Agree (5)	Strongly Agree (5)
19	• Second Year	Minimal (used once or twice)		Study assistance;Research assistance;Writing research papers;Assignment preparation;		Agree (4)	Agree (4)	Disagree (2)	Neutral (3)	Strongly Disagree (1)	Neutral (3)	Neutral (3)	Agree (4)	Neutral (3)																															Strongly Agree (5)
19	• Second Year	Extensive (regular use)		Study assistance;Test questions familiarization;Translation;Research assistance;		Strongly Agree (5)	Strongly Agree (5)	Neutral (3)	Agree (4)	Strongly Disagree (1)	Strongly Disagree (1)	Strongly Agree (5)	Strongly Agree (5)	Agree (4)	Strongly Agree (5)	Neutral (3)	Agree (4)	Strongly Agree (5)	Agree (4)	Agree (4)	Agree (4)	Strongly Agree (5)	Agree (4)	Strongly Agree (5)	Strongly Agree (5)	Strongly Agree (5)	Strongly Agree (5)	Strongly Agree (5)	Agree (4)	Strongly Agree (5)	Strongly Agree (5)	Strongly Agree (5)	Neutral (3)	Strongly Agree (5)	Strongly Agree (5)	Agree (4)	Agree (4)	Agree (4)	Neutral (3)	Agree (4)	Strongly Agree (5)	Agree (4)	Strongly Agree (5)	Neutral (3)	Strongly Agree (5)
19	• Second Year	Extensive (regular use)		Study assistance;Test questions familiarization;Translation;Research assistance;		Strongly Agree (5)	Strongly Agree (5)	Neutral (3)	Agree (4)	Strongly Disagree (1)	Strongly Disagree (1)	Strongly Agree (5)	Strongly Agree (5)	Agree (4)	Strongly Agree (5)	Neutral (3)	Agree (4)	Strongly Agree (5)	Agree (4)	Agree (4)	Agree (4)	Strongly Agree (5)	Agree (4)	Strongly Agree (5)	Strongly Agree (5)	Strongly Agree (5)	Strongly Agree (5)	Strongly Agree (5)	Agree (4)	Strongly Agree (5)	Strongly Agree (5)	Strongly Agree (5)	Neutral (3)	Strongly Agree (5)	Strongly Agree (5)	Agree (4)	Agree (4)	Agree (4)	Neutral (3)	Agree (4)	Strongly Agree (5)	Agree (4)	Strongly Agree (5)	Neutral (3)	Strongly Agree (5)
19	• Second Year	Moderate (used several times)		Study assistance;Assignment preparation;Presentation preparation;		Agree (4)	Agree (4)	Agree (4)	Agree (4)	Agree (4)	Agree (4)	Agree (4)	Agree (4)	Agree (4)	Agree (4)	Agree (4)	Agree (4)	Agree (4)	Agree (4)	Agree (4)	Agree (4)	Agree (4)	Strongly Agree (5)	Strongly Agree (5)	Strongly Agree (5)	Strongly Agree (5)	Strongly Agree (5)	Strongly Agree (5)	Strongly Agree (5)	Strongly Agree (5)	Strongly Agree (5)	Strongly Agree (5)	Strongly Agree (5)	Strongly Agree (5)	Strongly Agree (5)	Strongly Agree (5)	Strongly Agree (5)	Strongly Agree (5)	Strongly Agree (5)	Strongly Agree (5)	Strongly Agree (5)	Strongly Agree (5)	Strongly Agree (5)	Strongly Agree (5)	Strongly Agree (5)
19	• Second Year	Extensive (regular use)		Study assistance;Assignment preparation;Presentation preparation;Test questions familiarization;Research assistance;		Strongly Agree (5)	Strongly Agree (5)	Neutral (3)	Agree (4)	Strongly Disagree (1)	Disagree (2)	Agree (4)	Strongly Agree (5)	Agree (4)	Agree (4)	Agree (4)	Strongly Agree (5)	Strongly Agree (5)	Agree (4)	Strongly Agree (5)	Agree (4)	Agree (4)	Agree (4)	Agree (4)	Strongly Agree (5)	Agree (4)	Agree (4)	Strongly Agree (5)	Strongly Agree (5)	Agree (4)	Strongly Agree (5)	Agree (4)	Agree (4)	Agree (4)	Agree (4)	Neutral (3)	Disagree (2)	Disagree (2)	Disagree (2)	Disagree (2)	Disagree (2)	Strongly Disagree (1)	Disagree (2)	Disagree (2)	Neutral (3)
21	Fourth year	Moderate (used several times)		Study assistance;Assignment preparation;Presentation preparation;		Agree (4)	Agree (4)	Agree (4)	Agree (4)	Agree (4)	Agree (4)	Agree (4)	Agree (4)	Agree (4)	Agree (4)	Agree (4)	Agree (4)	Agree (4)	Agree (4)	Agree (4)	Agree (4)	Agree (4)	Strongly Agree (5)	Strongly Agree (5)	Strongly Agree (5)	Strongly Agree (5)	Strongly Agree (5)	Strongly Agree (5)	Strongly Agree (5)	Strongly Agree (5)	Strongly Agree (5)	Strongly Agree (5)	Strongly Agree (5)	Strongly Agree (5)	Strongly Agree (5)	Strongly Agree (5)	Strongly Agree (5)	Strongly Agree (5)	Strongly Agree (5)	Strongly Agree (5)	Strongly Agree (5)	Strongly Agree (5)	Strongly Agree (5)	Strongly Agree (5)	Strongly Agree (5)
21	Fourth year	Extensive (regular use)		Study assistance;Assignment preparation;Presentation preparation;Test questions familiarization;Research assistance;		Strongly Agree (5)	Strongly Agree (5)	Neutral (3)	Agree (4)	Strongly Disagree (1)	Disagree (2)	Agree (4)	Strongly Agree (5)	Agree (4)	Agree (4)	Agree (4)	Strongly Agree (5)	Strongly Agree (5)	Agree (4)	Strongly Agree (5)	Agree (4)	Agree (4)	Agree (4)	Agree (4)	Strongly Agree (5)	Agree (4)	Agree (4)	Strongly Agree (5)	Strongly Agree (5)	Agree (4)	Strongly Agree (5)	Agree (4)	Agree (4)	Agree (4)	Agree (4)	Neutral (3)	Disagree (2)	Disagree (2)	Disagree (2)	Disagree (2)	Disagree (2)	Strongly Disagree (1)	Disagree (2)	Disagree (2)	Neutral (3)
21	Fourth year	Extensive (regular use)		Study assistance;Assignment preparation;Presentation preparation;Translation;Test questions familiarization;Research assistance;Writing research papers;		Strongly Agree (5)	Strongly Agree (5)	Strongly Agree (5)	Strongly Agree (5)	Strongly Disagree (1)	Strongly Disagree (1)	Strongly Agree (5)	Strongly Agree (5)	Strongly Agree (5)	Strongly Agree (5)	Neutral (3)	Strongly Agree (5)	Disagree (2)	Neutral (3)	Strongly Agree (5)	Strongly Agree (5)	Strongly Agree (5)	Strongly Agree (5)	Strongly Agree (5)	Strongly Agree (5)	Strongly Agree (5)	Strongly Agree (5)	Strongly Agree (5)	Strongly Agree (5)	Strongly Agree (5)	Strongly Agree (5)	Strongly Agree (5)	Strongly Agree (5)	Strongly Agree (5)	Strongly Agree (5)	Strongly Agree (5)	Strongly Agree (5)	Strongly Agree (5)	Strongly Agree (5)	Strongly Agree (5)	Agree (4)	Strongly Agree (5)	Strongly Agree (5)	Strongly Agree (5)	Strongly Agree (5)
21	Fourth year	Moderate (used several times)	In study	Study assistance;Translation;Test questions familiarization;		Neutral (3)	Neutral (3)	Disagree (2)	Disagree (2)	Strongly Disagree (1)	Disagree (2)	Neutral (3)	Agree (4)	Neutral (3)	Disagree (2)	Agree (4)	Agree (4)	Agree (4)	Agree (4)	Agree (4)	Agree (4)	Agree (4)	Neutral (3)	Agree (4)	Agree (4)	Agree (4)	Agree (4)	Agree (4)	Agree (4)	Neutral (3)	Agree (4)	Agree (4)	Agree (4)	Agree (4)	Agree (4)	Neutral (3)	Neutral (3)	Agree (4)	Neutral (3)	Neutral (3)	Neutral (3)	Neutral (3)	Agree (4)	Neutral (3)	Agree (4)
20	third year	Moderate (used several times)		Presentation preparation;Assignment preparation;Research assistance;Study assistance;		Neutral (3)	Neutral (3)	Neutral (3)	Disagree (2)	Strongly Disagree (1)	Neutral (3)	Agree (4)	Agree (4)	Agree (4)	Disagree (2)	Neutral (3)	Neutral (3)	Neutral (3)	Agree (4)	Agree (4)	Agree (4)	Neutral (3)	Disagree (2)	Agree (4)	Agree (4)	Agree (4)	Agree (4)	Agree (4)	Neutral (3)	Disagree (2)	Agree (4)	Neutral (3)	Neutral (3)	Strongly Agree (5)	Agree (4)	Strongly Agree (5)	Strongly Agree (5)	Strongly Agree (5)	Strongly Disagree (1)	Disagree (2)	Agree (4)	Agree (4)	Neutral (3)	Agree (4)	Neutral (3)
20	third year	Extensive (regular use)		Study assistance;Test questions familiarization;		Strongly Agree (5)	Strongly Agree (5)	Strongly Agree (5)	Strongly Agree (5)	Strongly Disagree (1)	Strongly Disagree (1)	Neutral (3)	Strongly Agree (5)	Strongly Agree (5)	Strongly Agree (5)	Strongly Agree (5)	Strongly Agree (5)	Strongly Agree (5)	Strongly Agree (5)	Strongly Agree (5)	Strongly Agree (5)	Strongly Agree (5)	Strongly Agree (5)	Strongly Agree (5)	Strongly Agree (5)	Strongly Agree (5)	Strongly Agree (5)	Strongly Agree (5)	Strongly Agree (5)	Strongly Agree (5)	Strongly Agree (5)	Strongly Agree (5)	Strongly Agree (5)	Strongly Agree (5)	Strongly Agree (5)	Strongly Agree (5)	Strongly Agree (5)		Strongly Agree (5)	Strongly Agree (5)	Strongly Agree (5)	Strongly Agree (5)	Strongly Agree (5)	Strongly Agree (5)	Strongly Agree (5)
20	third year	Minimal (used once or twice)		Study assistance;Research assistance;Writing research papers;Assignment preparation;		Agree (4)	Agree (4)	Disagree (2)	Neutral (3)	Strongly Disagree (1)	Neutral (3)	Neutral (3)	Agree (4)	Neutral (3)																															Strongly Agree (5)
20	third year	Extensive (regular use)		Study assistance;Test questions familiarization;Translation;Research assistance;		Strongly Agree (5)	Strongly Agree (5)	Neutral (3)	Agree (4)	Strongly Disagree (1)	Strongly Disagree (1)	Strongly Agree (5)	Strongly Agree (5)	Agree (4)	Strongly Agree (5)	Neutral (3)	Agree (4)	Strongly Agree (5)	Agree (4)	Agree (4)	Agree (4)	Strongly Agree (5)	Agree (4)	Strongly Agree (5)	Strongly Agree (5)	Strongly Agree (5)	Strongly Agree (5)	Strongly Agree (5)	Agree (4)	Strongly Agree (5)	Strongly Agree (5)	Strongly Agree (5)	Neutral (3)	Strongly Agree (5)	Strongly Agree (5)	Agree (4)	Agree (4)	Agree (4)	Neutral (3)	Agree (4)	Strongly Agree (5)	Agree (4)	Strongly Agree (5)	Neutral (3)	Strongly Agree (5)
21	Fourth year	Moderate (used several times)		Study assistance;Assignment preparation;Presentation preparation;		Agree (4)	Agree (4)	Agree (4)	Agree (4)	Agree (4)	Agree (4)	Agree (4)	Agree (4)	Agree (4)	Agree (4)	Agree (4)	Agree (4)	Agree (4)	Agree (4)	Agree (4)	Agree (4)	Agree (4)	Strongly Agree (5)	Strongly Agree (5)	Strongly Agree (5)	Strongly Agree (5)	Strongly Agree (5)	Strongly Agree (5)	Strongly Agree (5)	Strongly Agree (5)	Strongly Agree (5)	Strongly Agree (5)	Strongly Agree (5)	Strongly Agree (5)	Strongly Agree (5)	Strongly Agree (5)	Strongly Agree (5)	Strongly Agree (5)	Strongly Agree (5)	Strongly Agree (5)	Strongly Agree (5)	Strongly Agree (5)	Strongly Agree (5)	Strongly Agree (5)	Strongly Agree (5)
21	Fourth year	Extensive (regular use)		Study assistance;Assignment preparation;Presentation preparation;Test questions familiarization;Research assistance;		Strongly Agree (5)	Strongly Agree (5)	Neutral (3)	Agree (4)	Strongly Disagree (1)	Disagree (2)	Agree (4)	Strongly Agree (5)	Agree (4)	Agree (4)	Agree (4)	Strongly Agree (5)	Strongly Agree (5)	Agree (4)	Strongly Agree (5)	Agree (4)	Agree (4)	Agree (4)	Agree (4)	Strongly Agree (5)	Agree (4)	Agree (4)	Strongly Agree (5)	Strongly Agree (5)	Agree (4)	Strongly Agree (5)	Agree (4)	Agree (4)	Agree (4)	Agree (4)	Neutral (3)	Disagree (2)	Disagree (2)	Disagree (2)	Disagree (2)	Disagree (2)	Strongly Disagree (1)	Disagree (2)	Disagree (2)	Neutral (3)
21	Fourth year	Extensive (regular use)		Study assistance;Assignment preparation;Presentation preparation;Translation;Test questions familiarization;Research assistance;Writing research papers;		Strongly Agree (5)	Strongly Agree (5)	Strongly Agree (5)	Strongly Agree (5)	Strongly Disagree (1)	Strongly Disagree (1)	Strongly Agree (5)	Strongly Agree (5)	Strongly Agree (5)	Strongly Agree (5)	Neutral (3)	Strongly Agree (5)	Disagree (2)	Neutral (3)	Strongly Agree (5)	Strongly Agree (5)	Strongly Agree (5)	Strongly Agree (5)	Strongly Agree (5)	Strongly Agree (5)	Strongly Agree (5)	Strongly Agree (5)	Strongly Agree (5)	Strongly Agree (5)	Strongly Agree (5)	Strongly Agree (5)	Strongly Agree (5)	Strongly Agree (5)	Strongly Agree (5)	Strongly Agree (5)	Strongly Agree (5)	Strongly Agree (5)	Strongly Agree (5)	Strongly Agree (5)	Strongly Agree (5)	Agree (4)	Strongly Agree (5)	Strongly Agree (5)	Strongly Agree (5)	Strongly Agree (5)
21	Fourth year	Moderate (used several times)	In study	Study assistance;Translation;Test questions familiarization;		Neutral (3)	Neutral (3)	Disagree (2)	Disagree (2)	Strongly Disagree (1)	Disagree (2)	Neutral (3)	Agree (4)	Neutral (3)	Disagree (2)	Agree (4)	Agree (4)	Agree (4)	Agree (4)	Agree (4)	Agree (4)	Agree (4)	Neutral (3)	Agree (4)	Agree (4)	Agree (4)	Agree (4)	Agree (4)	Agree (4)	Neutral (3)	Agree (4)	Agree (4)	Agree (4)	Agree (4)	Agree (4)	Neutral (3)	Neutral (3)	Agree (4)	Neutral (3)	Neutral (3)	Neutral (3)	Neutral (3)	Agree (4)	Neutral (3)	Agree (4)
20	third year	Moderate (used several times)		Presentation preparation;Assignment preparation;Research assistance;Study assistance;		Neutral (3)	Neutral (3)	Neutral (3)	Disagree (2)	Strongly Disagree (1)	Neutral (3)	Agree (4)	Agree (4)	Agree (4)	Disagree (2)	Neutral (3)	Neutral (3)	Neutral (3)	Agree (4)	Agree (4)	Agree (4)	Neutral (3)	Disagree (2)	Agree (4)	Agree (4)	Agree (4)	Agree (4)	Agree (4)	Neutral (3)	Disagree (2)	Agree (4)	Neutral (3)	Neutral (3)	Strongly Agree (5)	Agree (4)	Strongly Agree (5)	Strongly Agree (5)	Strongly Agree (5)	Strongly Disagree (1)	Disagree (2)	Agree (4)	Agree (4)	Neutral (3)	Agree (4)	Neutral (3)
20	third year	Extensive (regular use)		Study assistance;Test questions familiarization;		Strongly Agree (5)	Strongly Agree (5)	Strongly Agree (5)	Strongly Agree (5)	Strongly Disagree (1)	Strongly Disagree (1)	Neutral (3)	Strongly Agree (5)	Strongly Agree (5)	Strongly Agree (5)	Strongly Agree (5)	Strongly Agree (5)	Strongly Agree (5)	Strongly Agree (5)	Strongly Agree (5)	Strongly Agree (5)	Strongly Agree (5)	Strongly Agree (5)	Strongly Agree (5)	Strongly Agree (5)	Strongly Agree (5)	Strongly Agree (5)	Strongly Agree (5)	Strongly Agree (5)	Strongly Agree (5)	Strongly Agree (5)	Strongly Agree (5)	Strongly Agree (5)	Strongly Agree (5)	Strongly Agree (5)	Strongly Agree (5)	Strongly Agree (5)		Strongly Agree (5)	Strongly Agree (5)	Strongly Agree (5)	Strongly Agree (5)	Strongly Agree (5)	Strongly Agree (5)	Strongly Agree (5)
20	third year	Minimal (used once or twice)		Study assistance;Research assistance;Writing research papers;Assignment preparation;		Agree (4)	Agree (4)	Disagree (2)	Neutral (3)	Strongly Disagree (1)	Neutral (3)	Neutral (3)	Agree (4)	Neutral (3)																															Strongly Agree (5)
20	third year	Extensive (regular use)		Study assistance;Test questions familiarization;Translation;Research assistance;		Strongly Agree (5)	Strongly Agree (5)	Neutral (3)	Agree (4)	Strongly Disagree (1)	Strongly Disagree (1)	Strongly Agree (5)	Strongly Agree (5)	Agree (4)	Strongly Agree (5)	Neutral (3)	Agree (4)	Strongly Agree (5)	Agree (4)	Agree (4)	Agree (4)	Strongly Agree (5)	Agree (4)	Strongly Agree (5)	Strongly Agree (5)	Strongly Agree (5)	Strongly Agree (5)	Strongly Agree (5)	Agree (4)	Strongly Agree (5)	Strongly Agree (5)	Strongly Agree (5)	Neutral (3)	Strongly Agree (5)	Strongly Agree (5)	Agree (4)	Agree (4)	Agree (4)	Neutral (3)	Agree (4)	Strongly Agree (5)	Agree (4)	Strongly Agree (5)	Neutral (3)	Strongly Agree (5)
21	Fourth year	Moderate (used several times)		Study assistance;Assignment preparation;Presentation preparation;		Agree (4)	Agree (4)	Agree (4)	Agree (4)	Agree (4)	Agree (4)	Agree (4)	Agree (4)	Agree (4)	Agree (4)	Agree (4)	Agree (4)	Agree (4)	Agree (4)	Agree (4)	Agree (4)	Agree (4)	Strongly Agree (5)	Strongly Agree (5)	Strongly Agree (5)	Strongly Agree (5)	Strongly Agree (5)	Strongly Agree (5)	Strongly Agree (5)	Strongly Agree (5)	Strongly Agree (5)	Strongly Agree (5)	Strongly Agree (5)	Strongly Agree (5)	Strongly Agree (5)	Strongly Agree (5)	Strongly Agree (5)	Strongly Agree (5)	Strongly Agree (5)	Strongly Agree (5)	Strongly Agree (5)	Strongly Agree (5)	Strongly Agree (5)	Strongly Agree (5)	Strongly Agree (5)
21	Fourth year	Extensive (regular use)		Study assistance;Assignment preparation;Presentation preparation;Test questions familiarization;Research assistance;		Strongly Agree (5)	Strongly Agree (5)	Neutral (3)	Agree (4)	Strongly Disagree (1)	Disagree (2)	Agree (4)	Strongly Agree (5)	Agree (4)	Agree (4)	Agree (4)	Strongly Agree (5)	Strongly Agree (5)	Agree (4)	Strongly Agree (5)	Agree (4)	Agree (4)	Agree (4)	Agree (4)	Strongly Agree (5)	Agree (4)	Agree (4)	Strongly Agree (5)	Strongly Agree (5)	Agree (4)	Strongly Agree (5)	Agree (4)	Agree (4)	Agree (4)	Agree (4)	Neutral (3)	Disagree (2)	Disagree (2)	Disagree (2)	Disagree (2)	Disagree (2)	Strongly Disagree (1)	Disagree (2)	Disagree (2)	Neutral (3)
21	Fourth year	Extensive (regular use)		Study assistance;Assignment preparation;Presentation preparation;Translation;Test questions familiarization;Research assistance;Writing research papers;		Strongly Agree (5)	Strongly Agree (5)	Strongly Agree (5)	Strongly Agree (5)	Strongly Disagree (1)	Strongly Disagree (1)	Strongly Agree (5)	Strongly Agree (5)	Strongly Agree (5)	Strongly Agree (5)	Neutral (3)	Strongly Agree (5)	Disagree (2)	Neutral (3)	Strongly Agree (5)	Strongly Agree (5)	Strongly Agree (5)	Strongly Agree (5)	Strongly Agree (5)	Strongly Agree (5)	Strongly Agree (5)	Strongly Agree (5)	Strongly Agree (5)	Strongly Agree (5)	Strongly Agree (5)	Strongly Agree (5)	Strongly Agree (5)	Strongly Agree (5)	Strongly Agree (5)	Strongly Agree (5)	Strongly Agree (5)	Strongly Agree (5)	Strongly Agree (5)	Strongly Agree (5)	Strongly Agree (5)	Agree (4)	Strongly Agree (5)	Strongly Agree (5)	Strongly Agree (5)	Strongly Agree (5)
21	Fourth year	Moderate (used several times)	In study	Study assistance;Translation;Test questions familiarization;		Neutral (3)	Neutral (3)	Disagree (2)	Disagree (2)	Strongly Disagree (1)	Disagree (2)	Neutral (3)	Agree (4)	Neutral (3)	Disagree (2)	Agree (4)	Agree (4)	Agree (4)	Agree (4)	Agree (4)	Agree (4)	Agree (4)	Neutral (3)	Agree (4)	Agree (4)	Agree (4)	Agree (4)	Agree (4)	Agree (4)	Neutral (3)	Agree (4)	Agree (4)	Agree (4)	Agree (4)	Agree (4)	Neutral (3)	Neutral (3)	Agree (4)	Neutral (3)	Neutral (3)	Neutral (3)	Neutral (3)	Agree (4)	Neutral (3)	Agree (4)
19	• Second Year	Moderate (used several times)		Presentation preparation;Assignment preparation;Research assistance;Study assistance;		Neutral (3)	Neutral (3)	Neutral (3)	Disagree (2)	Strongly Disagree (1)	Neutral (3)	Agree (4)	Agree (4)	Agree (4)	Disagree (2)	Neutral (3)	Neutral (3)	Neutral (3)	Agree (4)	Agree (4)	Agree (4)	Neutral (3)	Disagree (2)	Agree (4)	Agree (4)	Agree (4)	Agree (4)	Agree (4)	Neutral (3)	Disagree (2)	Agree (4)	Neutral (3)	Neutral (3)	Strongly Agree (5)	Agree (4)	Strongly Agree (5)	Strongly Agree (5)	Strongly Agree (5)	Strongly Disagree (1)	Disagree (2)	Agree (4)	Agree (4)	Neutral (3)	Agree (4)	Neutral (3)
19	• Second Year	Extensive (regular use)	Everything	Study assistance;Test questions familiarization;		Strongly Agree (5)	Strongly Agree (5)	Strongly Agree (5)	Strongly Agree (5)	Strongly Disagree (1)	Strongly Disagree (1)	Neutral (3)	Strongly Agree (5)	Strongly Agree (5)	Strongly Agree (5)	Strongly Agree (5)	Strongly Agree (5)	Strongly Agree (5)	Strongly Agree (5)	Strongly Agree (5)	Strongly Agree (5)	Strongly Agree (5)	Strongly Agree (5)	Strongly Agree (5)	Strongly Agree (5)	Strongly Agree (5)	Strongly Agree (5)	Strongly Agree (5)	Strongly Agree (5)	Strongly Agree (5)	Strongly Agree (5)	Strongly Agree (5)	Strongly Agree (5)	Strongly Agree (5)	Strongly Agree (5)	Strongly Agree (5)	Strongly Agree (5)		Strongly Agree (5)	Strongly Agree (5)	Strongly Agree (5)	Strongly Agree (5)	Strongly Agree (5)	Strongly Agree (5)	Strongly Agree (5)
19	• Second Year	Minimal (used once or twice)		Study assistance;Research assistance;Writing research papers;Assignment preparation;		Agree (4)	Agree (4)	Disagree (2)	Neutral (3)	Strongly Disagree (1)	Neutral (3)	Neutral (3)	Agree (4)	Neutral (3)																															Strongly Agree (5)
19	• Second Year	Extensive (regular use)		Study assistance;Test questions familiarization;Translation;Research assistance;		Strongly Agree (5)	Strongly Agree (5)	Neutral (3)	Agree (4)	Strongly Disagree (1)	Strongly Disagree (1)	Strongly Agree (5)	Strongly Agree (5)	Agree (4)	Strongly Agree (5)	Neutral (3)	Agree (4)	Strongly Agree (5)	Agree (4)	Agree (4)	Agree (4)	Strongly Agree (5)	Agree (4)	Strongly Agree (5)	Strongly Agree (5)	Strongly Agree (5)	Strongly Agree (5)	Strongly Agree (5)	Agree (4)	Strongly Agree (5)	Strongly Agree (5)	Strongly Agree (5)	Neutral (3)	Strongly Agree (5)	Strongly Agree (5)	Agree (4)	Agree (4)	Agree (4)	Neutral (3)	Agree (4)	Strongly Agree (5)	Agree (4)	Strongly Agree (5)	Neutral (3)	Strongly Agree (5)
19	• Second Year	Moderate (used several times)		Study assistance;Assignment preparation;Presentation preparation;		Agree (4)	Agree (4)	Agree (4)	Agree (4)	Agree (4)	Agree (4)	Agree (4)	Agree (4)	Agree (4)	Agree (4)	Agree (4)	Agree (4)	Agree (4)	Agree (4)	Agree (4)	Agree (4)	Agree (4)	Strongly Agree (5)	Strongly Agree (5)	Strongly Agree (5)	Strongly Agree (5)	Strongly Agree (5)	Strongly Agree (5)	Strongly Agree (5)	Strongly Agree (5)	Strongly Agree (5)	Strongly Agree (5)	Strongly Agree (5)	Strongly Agree (5)	Strongly Agree (5)	Strongly Agree (5)	Strongly Agree (5)	Strongly Agree (5)	Strongly Agree (5)	Strongly Agree (5)	Strongly Agree (5)	Strongly Agree (5)	Strongly Agree (5)	Strongly Agree (5)	Strongly Agree (5)
19	• Second Year	Extensive (regular use)		Study assistance;Assignment preparation;Presentation preparation;Test questions familiarization;Research assistance;		Strongly Agree (5)	Strongly Agree (5)	Neutral (3)	Agree (4)	Strongly Disagree (1)	Disagree (2)	Agree (4)	Strongly Agree (5)	Agree (4)	Agree (4)	Agree (4)	Strongly Agree (5)	Strongly Agree (5)	Agree (4)	Strongly Agree (5)	Agree (4)	Agree (4)	Agree (4)	Agree (4)	Strongly Agree (5)	Agree (4)	Agree (4)	Strongly Agree (5)	Strongly Agree (5)	Agree (4)	Strongly Agree (5)	Agree (4)	Agree (4)	Agree (4)	Agree (4)	Neutral (3)	Disagree (2)	Disagree (2)	Disagree (2)	Disagree (2)	Disagree (2)	Strongly Disagree (1)	Disagree (2)	Disagree (2)	Neutral (3)
21	Fourth year	Extensive (regular use)		Study assistance;Assignment preparation;Presentation preparation;Translation;Test questions familiarization;Research assistance;Writing research papers;		Strongly Agree (5)	Strongly Agree (5)	Strongly Agree (5)	Strongly Agree (5)	Strongly Disagree (1)	Strongly Disagree (1)	Strongly Agree (5)	Strongly Agree (5)	Strongly Agree (5)	Strongly Agree (5)	Neutral (3)	Strongly Agree (5)	Disagree (2)	Neutral (3)	Strongly Agree (5)	Strongly Agree (5)	Strongly Agree (5)	Strongly Agree (5)	Strongly Agree (5)	Strongly Agree (5)	Strongly Agree (5)	Strongly Agree (5)	Strongly Agree (5)	Strongly Agree (5)	Strongly Agree (5)	Strongly Agree (5)	Strongly Agree (5)	Strongly Agree (5)	Strongly Agree (5)	Strongly Agree (5)	Strongly Agree (5)	Strongly Agree (5)	Strongly Agree (5)	Strongly Agree (5)	Strongly Agree (5)	Agree (4)	Strongly Agree (5)	Strongly Agree (5)	Strongly Agree (5)	Strongly Agree (5)
21	Fourth year	Moderate (used several times)	In study	Study assistance;Translation;Test questions familiarization;		Neutral (3)	Neutral (3)	Disagree (2)	Disagree (2)	Strongly Disagree (1)	Disagree (2)	Neutral (3)	Agree (4)	Neutral (3)	Disagree (2)	Agree (4)	Agree (4)	Agree (4)	Agree (4)	Agree (4)	Agree (4)	Agree (4)	Neutral (3)	Agree (4)	Agree (4)	Agree (4)	Agree (4)	Agree (4)	Agree (4)	Neutral (3)	Agree (4)	Agree (4)	Agree (4)	Agree (4)	Agree (4)	Neutral (3)	Neutral (3)	Agree (4)	Neutral (3)	Neutral (3)	Neutral (3)	Neutral (3)	Agree (4)	Neutral (3)	Agree (4)
20	third year	Moderate (used several times)		Presentation preparation;Assignment preparation;Research assistance;Study assistance;		Neutral (3)	Neutral (3)	Neutral (3)	Disagree (2)	Strongly Disagree (1)	Neutral (3)	Agree (4)	Agree (4)	Agree (4)	Disagree (2)	Neutral (3)	Neutral (3)	Neutral (3)	Agree (4)	Agree (4)	Agree (4)	Neutral (3)	Disagree (2)	Agree (4)	Agree (4)	Agree (4)	Agree (4)	Agree (4)	Neutral (3)	Disagree (2)	Agree (4)	Neutral (3)	Neutral (3)	Strongly Agree (5)	Agree (4)	Strongly Agree (5)	Strongly Agree (5)	Strongly Agree (5)	Strongly Disagree (1)	Disagree (2)	Agree (4)	Agree (4)	Neutral (3)	Agree (4)	Neutral (3)
20	third year	Extensive (regular use)	personal life	Study assistance;Test questions familiarization;		Strongly Agree (5)	Strongly Agree (5)	Strongly Agree (5)	Strongly Agree (5)	Strongly Disagree (1)	Strongly Disagree (1)	Neutral (3)	Strongly Agree (5)	Strongly Agree (5)	Strongly Agree (5)	Strongly Agree (5)	Strongly Agree (5)	Strongly Agree (5)	Strongly Agree (5)	Strongly Agree (5)	Strongly Agree (5)	Strongly Agree (5)	Strongly Agree (5)	Strongly Agree (5)	Strongly Agree (5)	Strongly Agree (5)	Strongly Agree (5)	Strongly Agree (5)	Strongly Agree (5)	Strongly Agree (5)	Strongly Agree (5)	Strongly Agree (5)	Strongly Agree (5)	Strongly Agree (5)	Strongly Agree (5)	Strongly Agree (5)	Strongly Agree (5)		Strongly Agree (5)	Strongly Agree (5)	Strongly Agree (5)	Strongly Agree (5)	Strongly Agree (5)	Strongly Agree (5)	Strongly Agree (5)
20	third year	Minimal (used once or twice)		Study assistance;Research assistance;Writing research papers;Assignment preparation;		Agree (4)	Agree (4)	Disagree (2)	Neutral (3)	Strongly Disagree (1)	Neutral (3)	Neutral (3)	Agree (4)	Neutral (3)																															Strongly Agree (5)
20	third year	Extensive (regular use)		Study assistance;Test questions familiarization;Translation;Research assistance;		Strongly Agree (5)	Strongly Agree (5)	Neutral (3)	Agree (4)	Strongly Disagree (1)	Strongly Disagree (1)	Strongly Agree (5)	Strongly Agree (5)	Agree (4)	Strongly Agree (5)	Neutral (3)	Agree (4)	Strongly Agree (5)	Agree (4)	Agree (4)	Agree (4)	Strongly Agree (5)	Agree (4)	Strongly Agree (5)	Strongly Agree (5)	Strongly Agree (5)	Strongly Agree (5)	Strongly Agree (5)	Agree (4)	Strongly Agree (5)	Strongly Agree (5)	Strongly Agree (5)	Neutral (3)	Strongly Agree (5)	Strongly Agree (5)	Agree (4)	Agree (4)	Agree (4)	Neutral (3)	Agree (4)	Strongly Agree (5)	Agree (4)	Strongly Agree (5)	Neutral (3)	Strongly Agree (5)
21	Fourth year	Moderate (used several times)		Study assistance;Assignment preparation;Presentation preparation;		Agree (4)	Agree (4)	Agree (4)	Agree (4)	Agree (4)	Agree (4)	Agree (4)	Agree (4)	Agree (4)	Agree (4)	Agree (4)	Agree (4)	Agree (4)	Agree (4)	Agree (4)	Agree (4)	Agree (4)	Strongly Agree (5)	Strongly Agree (5)	Strongly Agree (5)	Strongly Agree (5)	Strongly Agree (5)	Strongly Agree (5)	Strongly Agree (5)	Strongly Agree (5)	Strongly Agree (5)	Strongly Agree (5)	Strongly Agree (5)	Strongly Agree (5)	Strongly Agree (5)	Strongly Agree (5)	Strongly Agree (5)	Strongly Agree (5)	Strongly Agree (5)	Strongly Agree (5)	Strongly Agree (5)	Strongly Agree (5)	Strongly Agree (5)	Strongly Agree (5)	Strongly Agree (5)
21	Fourth year	Extensive (regular use)		Study assistance;Assignment preparation;Presentation preparation;Test questions familiarization;Research assistance;		Strongly Agree (5)	Strongly Agree (5)	Neutral (3)	Agree (4)	Strongly Disagree (1)	Disagree (2)	Agree (4)	Strongly Agree (5)	Agree (4)	Agree (4)	Agree (4)	Strongly Agree (5)	Strongly Agree (5)	Agree (4)	Strongly Agree (5)	Agree (4)	Agree (4)	Agree (4)	Agree (4)	Strongly Agree (5)	Agree (4)	Agree (4)	Strongly Agree (5)	Strongly Agree (5)	Agree (4)	Strongly Agree (5)	Agree (4)	Agree (4)	Agree (4)	Agree (4)	Neutral (3)	Disagree (2)	Disagree (2)	Disagree (2)	Disagree (2)	Disagree (2)	Strongly Disagree (1)	Disagree (2)	Disagree (2)	Neutral (3)
21	Fourth year	Extensive (regular use)		Study assistance;Assignment preparation;Presentation preparation;Translation;Test questions familiarization;Research assistance;Writing research papers;		Strongly Agree (5)	Strongly Agree (5)	Strongly Agree (5)	Strongly Agree (5)	Strongly Disagree (1)	Strongly Disagree (1)	Strongly Agree (5)	Strongly Agree (5)	Strongly Agree (5)	Strongly Agree (5)	Neutral (3)	Strongly Agree (5)	Disagree (2)	Neutral (3)	Strongly Agree (5)	Strongly Agree (5)	Strongly Agree (5)	Strongly Agree (5)	Strongly Agree (5)	Strongly Agree (5)	Strongly Agree (5)	Strongly Agree (5)	Strongly Agree (5)	Strongly Agree (5)	Strongly Agree (5)	Strongly Agree (5)	Strongly Agree (5)	Strongly Agree (5)	Strongly Agree (5)	Strongly Agree (5)	Strongly Agree (5)	Strongly Agree (5)	Strongly Agree (5)	Strongly Agree (5)	Strongly Agree (5)	Agree (4)	Strongly Agree (5)	Strongly Agree (5)	Strongly Agree (5)	Strongly Agree (5)
21	Fourth year	Moderate (used several times)	In study	Study assistance;Translation;Test questions familiarization;		Neutral (3)	Neutral (3)	Disagree (2)	Disagree (2)	Strongly Disagree (1)	Disagree (2)	Neutral (3)	Agree (4)	Neutral (3)	Disagree (2)	Agree (4)	Agree (4)	Agree (4)	Agree (4)	Agree (4)	Agree (4)	Agree (4)	Neutral (3)	Agree (4)	Agree (4)	Agree (4)	Agree (4)	Agree (4)	Agree (4)	Neutral (3)	Agree (4)	Agree (4)	Agree (4)	Agree (4)	Agree (4)	Neutral (3)	Neutral (3)	Agree (4)	Neutral (3)	Neutral (3)	Neutral (3)	Neutral (3)	Agree (4)	Neutral (3)	Agree (4)
20	third year	Moderate (used several times)		Presentation preparation;Assignment preparation;Research assistance;Study assistance;		Neutral (3)	Neutral (3)	Neutral (3)	Disagree (2)	Strongly Disagree (1)	Neutral (3)	Agree (4)	Agree (4)	Agree (4)	Disagree (2)	Neutral (3)	Neutral (3)	Neutral (3)	Agree (4)	Agree (4)	Agree (4)	Neutral (3)	Disagree (2)	Agree (4)	Agree (4)	Agree (4)	Agree (4)	Agree (4)	Neutral (3)	Disagree (2)	Agree (4)	Neutral (3)	Neutral (3)	Strongly Agree (5)	Agree (4)	Strongly Agree (5)	Strongly Agree (5)	Strongly Agree (5)	Strongly Disagree (1)	Disagree (2)	Agree (4)	Agree (4)	Neutral (3)	Agree (4)	Neutral (3)
20	third year	Extensive (regular use)		Study assistance;Test questions familiarization;		Strongly Agree (5)	Strongly Agree (5)	Strongly Agree (5)	Strongly Agree (5)	Strongly Disagree (1)	Strongly Disagree (1)	Neutral (3)	Strongly Agree (5)	Strongly Agree (5)	Strongly Agree (5)	Strongly Agree (5)	Strongly Agree (5)	Strongly Agree (5)	Strongly Agree (5)	Strongly Agree (5)	Strongly Agree (5)	Strongly Agree (5)	Strongly Agree (5)	Strongly Agree (5)	Strongly Agree (5)	Strongly Agree (5)	Strongly Agree (5)	Strongly Agree (5)	Strongly Agree (5)	Strongly Agree (5)	Strongly Agree (5)	Strongly Agree (5)	Strongly Agree (5)	Strongly Agree (5)	Strongly Agree (5)	Strongly Agree (5)	Strongly Agree (5)		Strongly Agree (5)	Strongly Agree (5)	Strongly Agree (5)	Strongly Agree (5)	Strongly Agree (5)	Strongly Agree (5)	Strongly Agree (5)
20	third year	Minimal (used once or twice)		Study assistance;Research assistance;Writing research papers;Assignment preparation;		Agree (4)	Agree (4)	Disagree (2)	Neutral (3)	Strongly Disagree (1)	Neutral (3)	Neutral (3)	Agree (4)	Neutral (3)																															Strongly Agree (5)
20	third year	Extensive (regular use)		Study assistance;Test questions familiarization;Translation;Research assistance;		Strongly Agree (5)	Strongly Agree (5)	Neutral (3)	Agree (4)	Strongly Disagree (1)	Strongly Disagree (1)	Strongly Agree (5)	Strongly Agree (5)	Agree (4)	Strongly Agree (5)	Neutral (3)	Agree (4)	Strongly Agree (5)	Agree (4)	Agree (4)	Agree (4)	Strongly Agree (5)	Agree (4)	Strongly Agree (5)	Strongly Agree (5)	Strongly Agree (5)	Strongly Agree (5)	Strongly Agree (5)	Agree (4)	Strongly Agree (5)	Strongly Agree (5)	Strongly Agree (5)	Neutral (3)	Strongly Agree (5)	Strongly Agree (5)	Agree (4)	Agree (4)	Agree (4)	Neutral (3)	Agree (4)	Strongly Agree (5)	Agree (4)	Strongly Agree (5)	Neutral (3)	Strongly Agree (5)
21	Fourth year	Moderate (used several times)		Study assistance;Assignment preparation;Presentation preparation;		Agree (4)	Agree (4)	Agree (4)	Agree (4)	Agree (4)	Agree (4)	Agree (4)	Agree (4)	Agree (4)	Agree (4)	Agree (4)	Agree (4)	Agree (4)	Agree (4)	Agree (4)	Agree (4)	Agree (4)	Strongly Agree (5)	Strongly Agree (5)	Strongly Agree (5)	Strongly Agree (5)	Strongly Agree (5)	Strongly Agree (5)	Strongly Agree (5)	Strongly Agree (5)	Strongly Agree (5)	Strongly Agree (5)	Strongly Agree (5)	Strongly Agree (5)	Strongly Agree (5)	Strongly Agree (5)	Strongly Agree (5)	Strongly Agree (5)	Strongly Agree (5)	Strongly Agree (5)	Strongly Agree (5)	Strongly Agree (5)	Strongly Agree (5)	Strongly Agree (5)	Strongly Agree (5)
21	Fourth year	Extensive (regular use)		Study assistance;Assignment preparation;Presentation preparation;Test questions familiarization;Research assistance;		Strongly Agree (5)	Strongly Agree (5)	Neutral (3)	Agree (4)	Strongly Disagree (1)	Disagree (2)	Agree (4)	Strongly Agree (5)	Agree (4)	Agree (4)	Agree (4)	Strongly Agree (5)	Strongly Agree (5)	Agree (4)	Strongly Agree (5)	Agree (4)	Agree (4)	Agree (4)	Agree (4)	Strongly Agree (5)	Agree (4)	Agree (4)	Strongly Agree (5)	Strongly Agree (5)	Agree (4)	Strongly Agree (5)	Agree (4)	Agree (4)	Agree (4)	Agree (4)	Neutral (3)	Disagree (2)	Disagree (2)	Disagree (2)	Disagree (2)	Disagree (2)	Strongly Disagree (1)	Disagree (2)	Disagree (2)	Neutral (3)
21	Fourth year	Extensive (regular use)		Study assistance;Assignment preparation;Presentation preparation;Translation;Test questions familiarization;Research assistance;Writing research papers;		Strongly Agree (5)	Strongly Agree (5)	Strongly Agree (5)	Strongly Agree (5)	Strongly Disagree (1)	Strongly Disagree (1)	Strongly Agree (5)	Strongly Agree (5)	Strongly Agree (5)	Strongly Agree (5)	Neutral (3)	Strongly Agree (5)	Disagree (2)	Neutral (3)	Strongly Agree (5)	Strongly Agree (5)	Strongly Agree (5)	Strongly Agree (5)	Strongly Agree (5)	Strongly Agree (5)	Strongly Agree (5)	Strongly Agree (5)	Strongly Agree (5)	Strongly Agree (5)	Strongly Agree (5)	Strongly Agree (5)	Strongly Agree (5)	Strongly Agree (5)	Strongly Agree (5)	Strongly Agree (5)	Strongly Agree (5)	Strongly Agree (5)	Strongly Agree (5)	Strongly Agree (5)	Strongly Agree (5)	Agree (4)	Strongly Agree (5)	Strongly Agree (5)	Strongly Agree (5)	Strongly Agree (5)
21	Fourth year	Extensive (regular use)		Study assistance;Assignment preparation;Presentation preparation;Translation;Test questions familiarization;Research assistance;Writing research papers;		Strongly Agree (5)	Strongly Agree (5)	Strongly Agree (5)	Strongly Agree (5)	Strongly Disagree (1)	Strongly Disagree (1)	Strongly Agree (5)	Strongly Agree (5)	Strongly Agree (5)	Strongly Agree (5)	Neutral (3)	Strongly Agree (5)	Disagree (2)	Neutral (3)	Strongly Agree (5)	Strongly Agree (5)	Strongly Agree (5)	Strongly Agree (5)	Strongly Agree (5)	Strongly Agree (5)	Strongly Agree (5)	Strongly Agree (5)	Strongly Agree (5)	Strongly Agree (5)	Strongly Agree (5)	Strongly Agree (5)	Strongly Agree (5)	Strongly Agree (5)	Strongly Agree (5)	Strongly Agree (5)	Strongly Agree (5)	Strongly Agree (5)	Strongly Agree (5)	Strongly Agree (5)	Strongly Agree (5)	Agree (4)	Strongly Agree (5)	Strongly Agree (5)	Strongly Agree (5)	Strongly Agree (5)
21	Fourth year	Extensive (regular use)		Study assistance;Assignment preparation;Presentation preparation;Translation;Test questions familiarization;Research assistance;Writing research papers;		Strongly Agree (5)	Strongly Agree (5)	Strongly Agree (5)	Strongly Agree (5)	Strongly Disagree (1)	Strongly Disagree (1)	Strongly Agree (5)	Strongly Agree (5)	Strongly Agree (5)	Strongly Agree (5)	Neutral (3)	Strongly Agree (5)	Disagree (2)	Neutral (3)	Strongly Agree (5)	Strongly Agree (5)	Strongly Agree (5)	Strongly Agree (5)	Strongly Agree (5)	Strongly Agree (5)	Strongly Agree (5)	Strongly Agree (5)	Strongly Agree (5)	Strongly Agree (5)	Strongly Agree (5)	Strongly Agree (5)	Strongly Agree (5)	Strongly Agree (5)	Strongly Agree (5)	Strongly Agree (5)	Strongly Agree (5)	Strongly Agree (5)	Strongly Agree (5)	Strongly Agree (5)	Strongly Agree (5)	Agree (4)	Strongly Agree (5)	Strongly Agree (5)	Strongly Agree (5)	Strongly Agree (5)
[truncated: 4 more columns]
